# Supplementary material for: Can increased dietary fibre level and a single enrichment device reduce the risk of tail biting in undocked growing-finishing pigs in fully slatted systems?
Source: PLoS One. 2020 Oct 30;15(10):e0241619. doi: 10.1371/journal.pone.0241619 (PMC7598487; doi:10.1371/journal.pone.0241619)
Supplement: S1 Data — (XLSX) [file pone.0241619.s001.xlsx]

## Sheet: Lesion
Startdate	Date	Day	Week	Stage	Rep	Sowid	PigID	Sex	Block	Pen	Treatment	ENRICH	wean	finish	Diet	FT1	FT2	Tailmissing	Ear
2020-08-10	2020-09-02	23	4	W	1	57	G11	F	1	0	TWL	Toy	toy	wood	Low	1	0	0	2
2020-08-10	2020-09-02	23	4	W	1	34	G133	F	1	0	TWL	Toy	toy	wood	Low	1	0	0	1
2020-08-10	2020-09-02	23	4	W	1	34	G134	F	1	0	TWL	Toy	toy	wood	Low	1	0	0	1
2020-08-10	2020-09-02	23	4	W	1	40	G43	F	1	0	TWL	Toy	toy	wood	Low	1	0	0	0
2020-08-10	2020-09-02	23	4	W	1	40	G45	F	1	0	TWL	Toy	toy	wood	Low	0	0	0	1
2020-08-10	2020-09-02	23	4	W	1	47	G71	F	1	0	TWL	Toy	toy	wood	Low	1	0	0	1
2020-08-10	2020-09-02	23	4	W	1	47	G72	F	1	0	TWL	Toy	toy	wood	Low	0	0	0	2
2020-08-10	2020-09-02	23	4	W	1	39	Y11	M	1	0	TWL	Toy	toy	wood	Low	1	0	0	1
2020-08-10	2020-09-02	23	4	W	1	39	Y12	M	1	0	TWL	Toy	toy	wood	Low	0	0	0	1
2020-08-10	2020-09-02	23	4	W	1	57	Y22	M	1	0	TWL	Toy	toy	wood	Low	1	0	0	1
2020-08-10	2020-09-02	23	4	W	1	40	Y57	M	1	0	TWL	Toy	toy	wood	Low	0	0	0	1
2020-08-10	2020-09-02	23	4	W	1	40	Y61	M	1	0	TWL	Toy	toy	wood	Low	1	0	0	1
2020-08-10	2020-09-02	23	4	W	1	47	Y81	M	1	0	TWL	Toy	toy	wood	Low	1	0	0	1
2020-08-10	2020-09-02	23	4	W	1	47	Y82	M	1	0	TWL	Toy	toy	wood	Low	0	0	0	1
2020-08-10	2020-09-02	23	4	W	1	50	G39	F	1	1	TTL	Toy	toy	toy	Low	1	2	0	1
2020-08-10	2020-09-02	23	4	W	1	37	G48	F	1	1	TTL	Toy	toy	toy	Low	2	3	0	1
2020-08-10	2020-09-02	23	4	W	1	37	G49	F	1	1	TTL	Toy	toy	toy	Low	2	3	1	0
2020-08-10	2020-09-02	23	4	W	1	61	G60	F	1	1	TTL	Toy	toy	toy	Low	3	2	1	1
2020-08-10	2020-09-02	23	4	W	1	61	G64	F	1	1	TTL	Toy	toy	toy	Low	2	3	1	1
2020-08-10	2020-09-02	23	4	W	1	59	G80	F	1	1	TTL	Toy	toy	toy	Low	1	1	1	0
2020-08-10	2020-09-02	23	4	W	1	59	G82	F	1	1	TTL	Toy	toy	toy	Low	3	3	1	1
2020-08-10	2020-09-02	23	4	W	1	50	Y51	M	1	1	TTL	Toy	toy	toy	Low	3	2	1	1
2020-08-10	2020-09-02	23	4	W	1	50	Y52	M	1	1	TTL	Toy	toy	toy	Low	1	2	0	1
2020-08-10	2020-09-02	23	4	W	1	50	Y53	M	1	1	TTL	Toy	toy	toy	Low	1	2	0	0
2020-08-10	2020-09-02	23	4	W	1	59	Y93	M	1	1	TTL	Toy	toy	toy	Low	3	2	1	0
2020-08-10	2020-09-02	23	4	W	1	59	Y97	M	1	1	TTL	Toy	toy	toy	Low	1	2	0	1
2020-08-10	2020-09-02	23	4	W	1	59	Y98	M	1	1	TTL	Toy	toy	toy	Low	1	2	1	1
2020-08-10	2020-09-02	23	4	W	1	59	Y99	M	1	1	TTL	Toy	toy	toy	Low	2	2	1	0
2020-08-10	2020-09-02	23	4	W	1	38	G163	F	1	2	WTL	wood	wood	toy	Low	1	0	0	0
2020-08-10	2020-09-02	23	4	W	1	38	G164	F	1	2	WTL	wood	wood	toy	Low	1	1	1	1
2020-08-10	2020-09-02	23	4	W	1	38	G167	F	1	2	WTL	wood	wood	toy	Low	1	0	0	1
2020-08-10	2020-09-02	23	4	W	1	38	G168	F	1	2	WTL	wood	wood	toy	Low	0	0	0	1
2020-08-10	2020-09-02	23	4	W	1	49	G25	F	1	2	WTL	wood	wood	toy	Low	1	0	0	1
2020-08-10	2020-09-02	23	4	W	1	47	G68	F	1	2	WTL	wood	wood	toy	Low	0	0	0	1
2020-08-10	2020-09-02	23	4	W	1	47	G69	F	1	2	WTL	wood	wood	toy	Low	1	0	0	1
2020-08-10	2020-09-02	23	4	W	1	38	Y153	M	1	2	WTL	wood	wood	toy	Low	1	1	0	1
2020-08-10	2020-09-02	23	4	W	1	38	Y154	M	1	2	WTL	wood	wood	toy	Low	1	1	1	1
2020-08-10	2020-09-02	23	4	W	1	38	Y157	M	1	2	WTL	wood	wood	toy	Low	0	0	0	0
2020-08-10	2020-09-02	23	4	W	1	49	Y38	M	1	2	WTL	wood	wood	toy	Low	1	0	0	1
2020-08-10	2020-09-02	23	4	W	1	49	Y39	M	1	2	WTL	wood	wood	toy	Low	1	0	0	1
2020-08-10	2020-09-02	23	4	W	1	47	Y85	M	1	2	WTL	wood	wood	toy	Low	0	0	0	1
2020-08-10	2020-09-02	23	4	W	1	47	Y86	M	1	2	WTL	wood	wood	toy	Low	0	0	0	1
2020-08-10	2020-09-02	23	4	W	1	35	G104	F	1	3	WWL	wood	wood	wood	Low	0	0	0	0
2020-08-10	2020-09-02	23	4	W	1	35	G107	F	1	3	WWL	wood	wood	wood	Low	0	0	0	1
2020-08-10	2020-09-02	23	4	W	1	35	G110	F	1	3	WWL	wood	wood	wood	Low	0	0	0	1
2020-08-10	2020-09-02	23	4	W	1	63	G174	F	1	3	WWL	wood	wood	wood	Low	1	0	0	0
2020-08-10	2020-09-02	23	4	W	1	63	G175	F	1	3	WWL	wood	wood	wood	Low	0	0	0	1
2020-08-10	2020-09-02	23	4	W	1	63	G178	F	1	3	WWL	wood	wood	wood	Low	0	0	0	1
2020-08-10	2020-09-02	23	4	W	1	63	G180	F	1	3	WWL	wood	wood	wood	Low	0	0	0	0
2020-08-10	2020-09-02	23	4	W	1	35	Y110	M	1	3	WWL	wood	wood	wood	Low	0	0	0	1
2020-08-10	2020-09-02	23	4	W	1	54	Y137	M	1	3	WWL	wood	wood	wood	Low	0	0	0	1
2020-08-10	2020-09-02	23	4	W	1	54	Y139	M	1	3	WWL	wood	wood	wood	Low	1	0	0	1
2020-08-10	2020-09-02	23	4	W	1	37	Y65	M	1	3	WWL	wood	wood	wood	Low	0	0	0	1
2020-08-10	2020-09-02	23	4	W	1	37	Y67	M	1	3	WWL	wood	wood	wood	Low	0	0	0	0
2020-08-10	2020-09-02	23	4	W	1	59	Y94	M	1	3	WWL	wood	wood	wood	Low	1	0	0	1
2020-08-10	2020-09-02	23	4	W	1	59	Y95	M	1	3	WWL	wood	wood	wood	Low	0	0	0	1
2020-08-10	2020-09-02	23	4	W	1	57	G10	F	1	6	TWH	Toy	toy	wood	High	1	0	0	0
2020-08-10	2020-09-02	23	4	W	1	45	G115	F	1	6	TWH	Toy	toy	wood	High	3	1	1	1
2020-08-10	2020-09-02	23	4	W	1	57	G13	F	1	6	TWH	Toy	toy	wood	High	1	0	0	1
2020-08-10	2020-09-02	23	4	W	1	58	G154	F	1	6	TWH	Toy	toy	wood	High	1	0	1	1
2020-08-10	2020-09-02	23	4	W	1	58	G155	F	1	6	TWH	Toy	toy	wood	High	1	2	1	1
2020-08-10	2020-09-02	23	4	W	1	49	G26	F	1	6	TWH	Toy	toy	wood	High	1	0	0	1
2020-08-10	2020-09-02	23	4	W	1	52	G77	F	1	6	TWH	Toy	toy	wood	High	1	1	0	2
2020-08-10	2020-09-02	23	4	W	1	45	Y116	M	1	6	TWH	Toy	toy	wood	High	1	1	0	1
2020-08-10	2020-09-02	23	4	W	1	49	Y36	M	1	6	TWH	Toy	toy	wood	High	1	1	1	1
2020-08-10	2020-09-02	23	4	W	1	49	Y41	M	1	6	TWH	Toy	toy	wood	High	0	0	0	0
2020-08-10	2020-09-02	23	4	W	1	49	Y44	M	1	6	TWH	Toy	toy	wood	High	1	1	1	1
2020-08-10	2020-09-02	23	4	W	1	52	Y88	M	1	6	TWH	Toy	toy	wood	High	1	1	1	1
2020-08-10	2020-09-02	23	4	W	1	52	Y91	M	1	6	TWH	Toy	toy	wood	High	1	0	0	1
2020-08-10	2020-09-02	23	4	W	1	52	Y92	M	1	6	TWH	Toy	toy	wood	High	1	0	0	0
2020-08-10	2020-09-02	23	4	W	1	57	G12	F	1	7	WTH	wood	wood	toy	High	2	2	1	1
2020-08-10	2020-09-02	23	4	W	1	34	G131	F	1	7	WTH	wood	wood	toy	High	3	2	1	0
2020-08-10	2020-09-02	23	4	W	1	60	G170	F	1	7	WTH	wood	wood	toy	High	0	0	0	0
2020-08-10	2020-09-02	23	4	W	1	60	G171	F	1	7	WTH	wood	wood	toy	High	0	0	0	0
2020-08-10	2020-09-02	23	4	W	1	37	G50	F	1	7	WTH	wood	wood	toy	High	0	0	0	1
2020-08-10	2020-09-02	23	4	W	1	37	G51	F	1	7	WTH	wood	wood	toy	High	2	2	1	0
2020-08-10	2020-09-02	23	4	W	1	57	G8	F	1	7	WTH	wood	wood	toy	High	2	3	0	0
2020-08-10	2020-09-02	23	4	W	1	34	Y128	M	1	7	WTH	wood	wood	toy	High	0	0	0	0
2020-08-10	2020-09-02	23	4	W	1	57	Y20	M	1	7	WTH	wood	wood	toy	High	3	2	1	0
2020-08-10	2020-09-02	23	4	W	1	57	Y21	M	1	7	WTH	wood	wood	toy	High	0	0	0	0
2020-08-10	2020-09-02	23	4	W	1	49	Y40	M	1	7	WTH	wood	wood	toy	High	2	2	1	0
2020-08-10	2020-09-02	23	4	W	1	49	Y42	M	1	7	WTH	wood	wood	toy	High	3	2	1	0
2020-08-10	2020-09-02	23	4	W	1	37	Y66	M	1	7	WTH	wood	wood	toy	High	1	1	1	1
2020-08-10	2020-09-02	23	4	W	1	37	Y69	M	1	7	WTH	wood	wood	toy	High	3	2	1	0
2020-08-10	2020-09-02	23	4	W	1	18	G141	F	1	8	WWH	wood	wood	wood	High	3	2	1	0
2020-08-10	2020-09-02	23	4	W	1	18	G142	F	1	8	WWH	wood	wood	wood	High	0	0	0	1
2020-08-10	2020-09-02	23	4	W	1	44	G161	F	1	8	WWH	wood	wood	wood	High	0	0	0	1
2020-08-10	2020-09-02	23	4	W	1	41	G55	F	1	8	WWH	wood	wood	wood	High	0	0	0	0
2020-08-10	2020-09-02	23	4	W	1	41	G59	F	1	8	WWH	wood	wood	wood	High	1	0	0	0
2020-08-10	2020-09-02	23	4	W	1	61	G63	F	1	8	WWH	wood	wood	wood	High	0	0	0	0
2020-08-10	2020-09-02	23	4	W	1	61	G66	F	1	8	WWH	wood	wood	wood	High	0	0	0	1
2020-08-10	2020-09-02	23	4	W	1	18	Y134	M	1	8	WWH	wood	wood	wood	High	0	0	0	0
2020-08-10	2020-09-02	23	4	W	1	18	Y136	M	1	8	WWH	wood	wood	wood	High	1	0	0	1
2020-08-10	2020-09-02	23	4	W	1	44	Y147	M	1	8	WWH	wood	wood	wood	High	1	1	1	1
2020-08-10	2020-09-02	23	4	W	1	38	Y152	M	1	8	WWH	wood	wood	wood	High	1	2	1	1
2020-08-10	2020-09-02	23	4	W	1	38	Y155	M	1	8	WWH	wood	wood	wood	High	1	1	1	0
2020-08-10	2020-09-02	23	4	W	1	61	Y77	M	1	8	WWH	wood	wood	wood	High	1	1	0	1
2020-08-10	2020-09-02	23	4	W	1	61	Y78	M	1	8	WWH	wood	wood	wood	High	1	2	1	0
2020-08-10	2020-09-02	23	4	W	1	49	G27	F	1	9	TTH	Toy	toy	toy	High	1	2	1	1
2020-08-10	2020-09-02	23	4	W	1	49	G28	F	1	9	TTH	Toy	toy	toy	High	1	1	0	1
2020-08-10	2020-09-02	23	4	W	1	62	G30	F	1	9	TTH	Toy	toy	toy	High	0	0	0	0
2020-08-10	2020-09-02	23	4	W	1	62	G31	F	1	9	TTH	Toy	toy	toy	High	0	0	0	1
2020-08-10	2020-09-02	23	4	W	1	50	G38	F	1	9	TTH	Toy	toy	toy	High	1	0	0	1
2020-08-10	2020-09-02	23	4	W	1	57	G7	F	1	9	TTH	Toy	toy	toy	High	0	0	0	1
2020-08-10	2020-09-02	23	4	W	1	57	G9	F	1	9	TTH	Toy	toy	toy	High	0	0	0	1
2020-08-10	2020-09-02	23	4	W	1	57	Y19	M	1	9	TTH	Toy	toy	toy	High	1	0	0	2
2020-08-10	2020-09-02	23	4	W	1	49	Y37	M	1	9	TTH	Toy	toy	toy	High	3	2	1	0
2020-08-10	2020-09-02	23	4	W	1	49	Y43	M	1	9	TTH	Toy	toy	toy	High	3	2	1	0
2020-08-10	2020-09-02	23	4	W	1	62	Y47	M	1	9	TTH	Toy	toy	toy	High	0	0	0	1
2020-08-10	2020-09-02	23	4	W	1	62	Y48	M	1	9	TTH	Toy	toy	toy	High	0	0	0	0
2020-08-10	2020-09-02	23	4	W	1	62	Y49	M	1	9	TTH	Toy	toy	toy	High	0	0	0	1
2020-08-10	2020-09-02	23	4	W	1	50	Y55	M	1	9	TTH	Toy	toy	toy	High	1	0	0	1
2020-08-10	2020-09-02	23	4	W	1	18	G138	F	2	10	WWL	wood	wood	wood	Low	1	1	0	1
2020-08-10	2020-09-02	23	4	W	1	18	G143	F	2	10	WWL	wood	wood	wood	Low	1	0	0	1
2020-08-10	2020-09-02	23	4	W	1	44	G157	F	2	10	WWL	wood	wood	wood	Low	0	0	0	0
2020-08-10	2020-09-02	23	4	W	1	44	G159	F	2	10	WWL	wood	wood	wood	Low	0	0	0	0
2020-08-10	2020-09-02	23	4	W	1	44	G162	F	2	10	WWL	wood	wood	wood	Low	1	1	0	0
2020-08-10	2020-09-02	23	4	W	1	52	G76	F	2	10	WWL	wood	wood	wood	Low	0	0	0	1
2020-08-10	2020-09-02	23	4	W	1	52	G78	F	2	10	WWL	wood	wood	wood	Low	1	0	0	0
2020-08-10	2020-09-02	23	4	W	1	18	Y132	M	2	10	WWL	wood	wood	wood	Low	2	2	0	1
2020-08-10	2020-09-02	23	4	W	1	18	Y135	M	2	10	WWL	wood	wood	wood	Low	0	0	0	1
2020-08-10	2020-09-02	23	4	W	1	44	Y149	M	2	10	WWL	wood	wood	wood	Low	0	0	0	0
2020-08-10	2020-09-02	23	4	W	1	56	Y31	M	2	10	WWL	wood	wood	wood	Low	0	0	0	0
2020-08-10	2020-09-02	23	4	W	1	56	Y33	M	2	10	WWL	wood	wood	wood	Low	0	0	0	1
2020-08-10	2020-09-02	23	4	W	1	56	Y35	M	2	10	WWL	wood	wood	wood	Low	0	0	0	1
2020-08-10	2020-09-02	23	4	W	1	52	Y89	M	2	10	WWL	wood	wood	wood	Low	0	0	0	1
2020-08-10	2020-09-02	23	4	W	1	38	G165	F	2	11	WTL	wood	wood	toy	Low	0	0	0	1
2020-08-10	2020-09-02	23	4	W	1	38	G166	F	2	11	WTL	wood	wood	toy	Low	0	0	0	0
2020-08-10	2020-09-02	23	4	W	1	38	G169	F	2	11	WTL	wood	wood	toy	Low	1	2	0	1
2020-08-10	2020-09-02	23	4	W	1	63	G173	F	2	11	WTL	wood	wood	toy	Low	1	0	0	0
2020-08-10	2020-09-02	23	4	W	1	63	G176	F	2	11	WTL	wood	wood	toy	Low	1	0	0	0
2020-08-10	2020-09-02	23	4	W	1	50	G40	F	2	11	WTL	wood	wood	toy	Low	1	0	0	0
2020-08-10	2020-09-02	23	4	W	1	50	G41	F	2	11	WTL	wood	wood	toy	Low	0	0	0	1
2020-08-10	2020-09-02	23	4	W	1	63	O263	M	2	11	WTL	wood	wood	toy	Low	2	3	1	0
2020-08-10	2020-09-02	23	4	W	1	63	O266	M	2	11	WTL	wood	wood	toy	Low	0	0	0	1
2020-08-10	2020-09-02	23	4	W	1	45	Y111	M	2	11	WTL	wood	wood	toy	Low	3	3	1	0
2020-08-10	2020-09-02	23	4	W	1	45	Y113	M	2	11	WTL	wood	wood	toy	Low	1	1	0	0
2020-08-10	2020-09-02	23	4	W	1	45	Y114	M	2	11	WTL	wood	wood	toy	Low	1	0	0	1
2020-08-10	2020-09-02	23	4	W	1	38	Y156	M	2	11	WTL	wood	wood	toy	Low	1	1	0	0
2020-08-10	2020-09-02	23	4	W	1	50	Y54	M	2	11	WTL	wood	wood	toy	Low	2	3	0	1
2020-08-10	2020-09-02	23	4	W	1	48	G102	F	2	12	TWL	Toy	toy	wood	Low	0	0	0	1
2020-08-10	2020-09-02	23	4	W	1	58	G156	F	2	12	TWL	Toy	toy	wood	Low	1	0	0	1
2020-08-10	2020-09-02	23	4	W	1	59	G79	F	2	12	TWL	Toy	toy	wood	Low	0	0	0	1
2020-08-10	2020-09-02	23	4	W	1	59	G81	F	2	12	TWL	Toy	toy	wood	Low	0	0	0	1
2020-08-10	2020-09-02	23	4	W	1	59	G83	F	2	12	TWL	Toy	toy	wood	Low	0	0	0	1
2020-08-10	2020-09-02	23	4	W	1	48	G98	F	2	12	TWL	Toy	toy	wood	Low	0	0	0	1
2020-08-10	2020-09-02	23	4	W	1	48	G99	F	2	12	TWL	Toy	toy	wood	Low	2	2	0	1
2020-08-10	2020-09-02	23	4	W	1	48	Y100	M	2	12	TWL	Toy	toy	wood	Low	1	1	0	1
2020-08-10	2020-09-02	23	4	W	1	58	Y145	M	2	12	TWL	Toy	toy	wood	Low	3	3	0	1
2020-08-10	2020-09-02	23	4	W	1	40	Y59	M	2	12	TWL	Toy	toy	wood	Low	1	0	0	1
2020-08-10	2020-09-02	23	4	W	1	40	Y60	M	2	12	TWL	Toy	toy	wood	Low	0	0	0	0
2020-08-10	2020-09-02	23	4	W	1	40	Y62	M	2	12	TWL	Toy	toy	wood	Low	1	0	0	0
2020-08-10	2020-09-02	23	4	W	1	40	Y63	M	2	12	TWL	Toy	toy	wood	Low	0	0	0	1
2020-08-10	2020-09-02	23	4	W	1	59	Y96	M	2	12	TWL	Toy	toy	wood	Low	2	2	0	0
2020-08-10	2020-09-02	23	4	W	1	48	G100	F	2	13	TTL	Toy	toy	toy	Low	0	0	0	1
2020-08-10	2020-09-02	23	4	W	1	48	G101	F	2	13	TTL	Toy	toy	toy	Low	1	1	0	1
2020-08-10	2020-09-02	23	4	W	1	42	G116	F	2	13	TTL	Toy	toy	toy	Low	0	0	0	1
2020-08-10	2020-09-02	23	4	W	1	42	G117	F	2	13	TTL	Toy	toy	toy	Low	1	0	0	1
2020-08-10	2020-09-02	23	4	W	1	42	G118	F	2	13	TTL	Toy	toy	toy	Low	0	0	0	1
2020-08-10	2020-09-02	23	4	W	1	42	G119	F	2	13	TTL	Toy	toy	toy	Low	1	2	0	1
2020-08-10	2020-09-02	23	4	W	1	58	G152	F	2	13	TTL	Toy	toy	toy	Low	1	0	0	1
2020-08-10	2020-09-02	23	4	W	1	48	Y102	M	2	13	TTL	Toy	toy	toy	Low	1	1	0	1
2020-08-10	2020-09-02	23	4	W	1	48	Y103	M	2	13	TTL	Toy	toy	toy	Low	2	2	0	0
2020-08-10	2020-09-02	23	4	W	1	35	Y106	M	2	13	TTL	Toy	toy	toy	Low	1	0	0	0
2020-08-10	2020-09-02	23	4	W	1	35	Y107	M	2	13	TTL	Toy	toy	toy	Low	0	0	0	1
2020-08-10	2020-09-02	23	4	W	1	35	Y108	M	2	13	TTL	Toy	toy	toy	Low	0	0	0	1
2020-08-10	2020-09-02	23	4	W	1	35	Y109	M	2	13	TTL	Toy	toy	toy	Low	1	0	0	0
2020-08-10	2020-09-02	23	4	W	1	58	Y143	M	2	13	TTL	Toy	toy	toy	Low	0	0	0	0
2020-08-10	2020-09-02	23	4	W	1	35	G106	F	2	16	WTH	wood	wood	toy	High	1	1	1	1
2020-08-10	2020-09-02	23	4	W	1	35	G108	F	2	16	WTH	wood	wood	toy	High	3	1	1	1
2020-08-10	2020-09-02	23	4	W	1	35	G109	F	2	16	WTH	wood	wood	toy	High	0	0	0	0
2020-08-10	2020-09-02	23	4	W	1	54	G144	F	2	16	WTH	wood	wood	toy	High	0	0	0	0
2020-08-10	2020-09-02	23	4	W	1	54	G149	F	2	16	WTH	wood	wood	toy	High	1	2	0	0
2020-08-10	2020-09-02	23	4	W	1	60	G172	F	2	16	WTH	wood	wood	toy	High	1	2	1	1
2020-08-10	2020-09-02	23	4	W	1	62	G29	F	2	16	WTH	wood	wood	toy	High	1	1	1	1
2020-08-10	2020-09-02	23	4	W	1	60	O256	M	2	16	WTH	wood	wood	toy	High	0	0	0	0
2020-08-10	2020-09-02	23	4	W	1	60	O257	M	2	16	WTH	wood	wood	toy	High	1	1	0	1
2020-08-10	2020-09-02	23	4	W	1	60	O258	M	2	16	WTH	wood	wood	toy	High	1	1	0	0
2020-08-10	2020-09-02	23	4	W	1	35	Y105	M	2	16	WTH	wood	wood	toy	High	1	1	1	1
2020-08-10	2020-09-02	23	4	W	1	54	Y138	M	2	16	WTH	wood	wood	toy	High	1	2	0	2
2020-08-10	2020-09-02	23	4	W	1	57	Y17	M	2	16	WTH	wood	wood	toy	High	3	2	1	1
2020-08-10	2020-09-02	23	4	W	1	57	Y18	M	2	16	WTH	wood	wood	toy	High	1	2	0	1
2020-08-10	2020-09-02	23	4	W	1	51	G124	F	2	17	WWH	wood	wood	wood	High	1	0	0	3
2020-08-10	2020-09-02	23	4	W	1	51	G125	F	2	17	WWH	wood	wood	wood	High	3	3	1	1
2020-08-10	2020-09-02	23	4	W	1	51	G126	F	2	17	WWH	wood	wood	wood	High	2	3	0	1
2020-08-10	2020-09-02	23	4	W	1	51	G128	F	2	17	WWH	wood	wood	wood	High	1	1	0	1
2020-08-10	2020-09-02	23	4	W	1	34	G129	F	2	17	WWH	wood	wood	wood	High	2	2	0	1
2020-08-10	2020-09-02	23	4	W	1	34	G132	F	2	17	WWH	wood	wood	wood	High	0	0	0	1
2020-08-10	2020-09-02	23	4	W	1	34	G136	F	2	17	WWH	wood	wood	wood	High	2	3	0	1
2020-08-10	2020-09-02	23	4	W	1	60	O259	M	2	17	WWH	wood	wood	wood	High	3	2	1	0
2020-08-10	2020-09-02	23	4	W	1	60	O260	M	2	17	WWH	wood	wood	wood	High	2	3	0	0
2020-08-10	2020-09-02	23	4	W	1	60	O261	M	2	17	WWH	wood	wood	wood	High	1	0	0	1
2020-08-10	2020-09-02	23	4	W	1	51	Y123	M	2	17	WWH	wood	wood	wood	High	1	0	0	1
2020-08-10	2020-09-02	23	4	W	1	51	Y125	M	2	17	WWH	wood	wood	wood	High	1	2	1	0
2020-08-10	2020-09-02	23	4	W	1	51	Y126	M	2	17	WWH	wood	wood	wood	High	1	0	0	1
2020-08-10	2020-09-02	23	4	W	1	60	Y159	M	2	17	WWH	wood	wood	wood	High	1	0	0	1
2020-08-10	2020-09-02	23	4	W	1	48	G103	F	2	18	TTH	Toy	toy	toy	High	1	1	0	0
2020-08-10	2020-09-02	23	4	W	1	44	G158	F	2	18	TTH	Toy	toy	toy	High	1	1	0	1
2020-08-10	2020-09-02	23	4	W	1	44	G160	F	2	18	TTH	Toy	toy	toy	High	1	0	0	1
2020-08-10	2020-09-02	23	4	W	1	37	G47	F	2	18	TTH	Toy	toy	toy	High	1	1	0	0
2020-08-10	2020-09-02	23	4	W	1	37	G52	F	2	18	TTH	Toy	toy	toy	High	1	2	1	0
2020-08-10	2020-09-02	23	4	W	1	37	G53	F	2	18	TTH	Toy	toy	toy	High	1	2	0	1
2020-08-10	2020-09-02	23	4	W	1	48	G97	F	2	18	TTH	Toy	toy	toy	High	1	0	0	1
2020-08-10	2020-09-02	23	4	W	1	48	Y101	M	2	18	TTH	Toy	toy	toy	High	1	0	0	1
2020-08-10	2020-09-02	23	4	W	1	48	Y104	M	2	18	TTH	Toy	toy	toy	High	0	0	0	1
2020-08-10	2020-09-02	23	4	W	1	42	Y117	M	2	18	TTH	Toy	toy	toy	High	1	2	0	1
2020-08-10	2020-09-02	23	4	W	1	42	Y119	M	2	18	TTH	Toy	toy	toy	High	1	0	0	1
2020-08-10	2020-09-02	23	4	W	1	44	Y148	M	2	18	TTH	Toy	toy	toy	High	0	0	0	0
2020-08-10	2020-09-02	23	4	W	1	44	Y150	M	2	18	TTH	Toy	toy	toy	High	1	2	0	1
2020-08-10	2020-09-02	23	4	W	1	37	Y68	M	2	18	TTH	Toy	toy	toy	High	1	1	0	0
2020-08-10	2020-09-02	23	4	W	1	45	G111	F	2	19	TWH	Toy	toy	wood	High	2	2	0	0
2020-08-10	2020-09-02	23	4	W	1	45	G113	F	2	19	TWH	Toy	toy	wood	High	3	3	1	1
2020-08-10	2020-09-02	23	4	W	1	45	G114	F	2	19	TWH	Toy	toy	wood	High	1	1	0	1
2020-08-10	2020-09-02	23	4	W	1	36	G84	F	2	19	TWH	Toy	toy	wood	High	3	3	1	0
2020-08-10	2020-09-02	23	4	W	1	36	G86	F	2	19	TWH	Toy	toy	wood	High	2	3	0	1
2020-08-10	2020-09-02	23	4	W	1	36	G90	F	2	19	TWH	Toy	toy	wood	High	1	2	0	1
2020-08-10	2020-09-02	23	4	W	1	36	G92	F	2	19	TWH	Toy	toy	wood	High	0	0	0	0
2020-08-10	2020-09-02	23	4	W	1	46	Y1	M	2	19	TWH	Toy	toy	wood	High	2	3	0	0
2020-08-10	2020-09-02	23	4	W	1	45	Y112	M	2	19	TWH	Toy	toy	wood	High	3	3	1	1
2020-08-10	2020-09-02	23	4	W	1	34	Y129	M	2	19	TWH	Toy	toy	wood	High	3	3	1	0
2020-08-10	2020-09-02	23	4	W	1	34	Y131	M	2	19	TWH	Toy	toy	wood	High	2	3	0	0
2020-08-10	2020-09-02	23	4	W	1	55	Y26	M	2	19	TWH	Toy	toy	wood	High	1	0	0	1
2020-08-10	2020-09-02	23	4	W	1	55	Y27	M	2	19	TWH	Toy	toy	wood	High	1	0	0	1
2020-08-10	2020-09-02	23	4	W	1	46	Y7	M	2	19	TWH	Toy	toy	wood	High	1	0	0	0
2020-08-10	2020-09-02	23	4	W	1	55	G18	F	3	20	TTL	Toy	toy	toy	Low	1	2	0	0
2020-08-10	2020-09-02	23	4	W	1	55	G20	F	3	20	TTL	Toy	toy	toy	Low	1	2	0	1
2020-08-10	2020-09-02	23	4	W	1	56	G23	F	3	20	TTL	Toy	toy	toy	Low	2	3	0	1
2020-08-10	2020-09-02	23	4	W	1	46	G3	F	3	20	TTL	Toy	toy	toy	Low	3	2	1	1
2020-08-10	2020-09-02	23	4	W	1	36	G85	F	3	20	TTL	Toy	toy	toy	Low	1	1	0	0
2020-08-10	2020-09-02	23	4	W	1	36	G87	F	3	20	TTL	Toy	toy	toy	Low	2	2	1	1
2020-08-10	2020-09-02	23	4	W	1	36	G93	F	3	20	TTL	Toy	toy	toy	Low	3	3	0	2
2020-08-10	2020-09-02	23	4	W	1	56	Y29	M	3	20	TTL	Toy	toy	toy	Low	3	3	0	2
2020-08-10	2020-09-02	23	4	W	1	46	Y3	M	3	20	TTL	Toy	toy	toy	Low	1	1	0	1
2020-08-10	2020-09-02	23	4	W	1	56	Y30	M	3	20	TTL	Toy	toy	toy	Low	1	1	0	1
2020-08-10	2020-09-02	23	4	W	1	56	Y32	M	3	20	TTL	Toy	toy	toy	Low	2	2	1	0
2020-08-10	2020-09-02	23	4	W	1	46	Y4	M	3	20	TTL	Toy	toy	toy	Low	2	2	1	1
2020-08-10	2020-09-02	23	4	W	1	46	Y6	M	3	20	TTL	Toy	toy	toy	Low	3	1	0	1
2020-08-10	2020-09-02	23	4	W	1	46	Y8	M	3	20	TTL	Toy	toy	toy	Low	1	1	0	1
2020-08-10	2020-09-02	23	4	W	1	46	G1	F	3	21	WWL	wood	wood	wood	Low	1	1	0	1
2020-08-10	2020-09-02	23	4	W	1	45	G112	F	3	21	WWL	wood	wood	wood	Low	3	2	1	1
2020-08-10	2020-09-02	23	4	W	1	18	G137	F	3	21	WWL	wood	wood	wood	Low	1	1	1	0
2020-08-10	2020-09-02	23	4	W	1	18	G140	F	3	21	WWL	wood	wood	wood	Low	1	0	0	1
2020-08-10	2020-09-02	23	4	W	1	46	G2	F	3	21	WWL	wood	wood	wood	Low	1	2	0	1
2020-08-10	2020-09-02	23	4	W	1	62	G32	F	3	21	WWL	wood	wood	wood	Low	0	0	1	0
2020-08-10	2020-09-02	23	4	W	1	62	G34	F	3	21	WWL	wood	wood	wood	Low	1	0	0	0
2020-08-10	2020-09-02	23	4	W	1	45	Y115	M	3	21	WWL	wood	wood	wood	Low	1	2	1	1
2020-08-10	2020-09-02	23	4	W	1	18	Y133	M	3	21	WWL	wood	wood	wood	Low	1	0	0	1
2020-08-10	2020-09-02	23	4	W	1	46	Y2	M	3	21	WWL	wood	wood	wood	Low	2	3	1	1
2020-08-10	2020-09-02	23	4	W	1	62	Y45	M	3	21	WWL	wood	wood	wood	Low	1	2	1	1
2020-08-10	2020-09-02	23	4	W	1	62	Y46	M	3	21	WWL	wood	wood	wood	Low	1	0	0	1
2020-08-10	2020-09-02	23	4	W	1	46	Y5	M	3	21	WWL	wood	wood	wood	Low	1	2	0	1
2020-08-10	2020-09-02	23	4	W	1	62	Y50	M	3	21	WWL	wood	wood	wood	Low	1	1	1	1
2020-08-10	2020-09-02	23	4	W	1	54	G145	F	3	22	WTL	wood	wood	toy	Low	2	3	1	0
2020-08-10	2020-09-02	23	4	W	1	54	G148	F	3	22	WTL	wood	wood	toy	Low	2	3	0	0
2020-08-10	2020-09-02	23	4	W	1	54	G150	F	3	22	WTL	wood	wood	toy	Low	2	3	1	0
2020-08-10	2020-09-02	23	4	W	1	36	G88	F	3	22	WTL	wood	wood	toy	Low	1	1	0	1
2020-08-10	2020-09-02	23	4	W	1	36	G89	F	3	22	WTL	wood	wood	toy	Low	1	1	1	1
2020-08-10	2020-09-02	23	4	W	1	36	G94	F	3	22	WTL	wood	wood	toy	Low	0	0	0	1
2020-08-10	2020-09-02	23	4	W	1	36	G95	F	3	22	WTL	wood	wood	toy	Low	0	0	0	1
2020-08-10	2020-09-02	23	4	W	1	60	O255	M	3	22	WTL	wood	wood	toy	Low	1	1	1	0
2020-08-10	2020-09-02	23	4	W	1	54	Y140	M	3	22	WTL	wood	wood	toy	Low	1	1	1	0
2020-08-10	2020-09-02	23	4	W	1	60	Y158	M	3	22	WTL	wood	wood	toy	Low	1	0	0	1
2020-08-10	2020-09-02	23	4	W	1	60	Y160	M	3	22	WTL	wood	wood	toy	Low	2	3	0	0
2020-08-10	2020-09-02	23	4	W	1	55	Y23	M	3	22	WTL	wood	wood	toy	Low	1	1	1	0
2020-08-10	2020-09-02	23	4	W	1	55	Y24	M	3	22	WTL	wood	wood	toy	Low	1	2	0	3
2020-08-10	2020-09-02	23	4	W	1	55	Y25	M	3	22	WTL	wood	wood	toy	Low	1	1	0	0
2020-08-10	2020-09-02	23	4	W	1	55	G14	F	3	23	TWL	Toy	toy	wood	Low	0	0	0	1
2020-08-10	2020-09-02	23	4	W	1	55	G15	F	3	23	TWL	Toy	toy	wood	Low	0	0	0	0
2020-08-10	2020-09-02	23	4	W	1	55	G17	F	3	23	TWL	Toy	toy	wood	Low	1	1	0	0
2020-08-10	2020-09-02	23	4	W	1	55	G19	F	3	23	TWL	Toy	toy	wood	Low	1	0	0	0
2020-08-10	2020-09-02	23	4	W	1	61	G61	F	3	23	TWL	Toy	toy	wood	Low	0	0	0	1
2020-08-10	2020-09-02	23	4	W	1	61	G62	F	3	23	TWL	Toy	toy	wood	Low	0	0	0	0
2020-08-10	2020-09-02	23	4	W	1	61	G65	F	3	23	TWL	Toy	toy	wood	Low	0	0	0	1
2020-08-10	2020-09-02	23	4	W	1	63	O262	M	3	23	TWL	Toy	toy	wood	Low	0	0	0	0
2020-08-10	2020-09-02	23	4	W	1	63	O264	M	3	23	TWL	Toy	toy	wood	Low	0	0	0	0
2020-08-10	2020-09-02	23	4	W	1	63	O265	M	3	23	TWL	Toy	toy	wood	Low	0	0	0	0
2020-08-10	2020-09-02	23	4	W	1	41	Y71	M	3	23	TWL	Toy	toy	wood	Low	1	1	0	0
2020-08-10	2020-09-02	23	4	W	1	41	Y72	M	3	23	TWL	Toy	toy	wood	Low	1	0	0	1
2020-08-10	2020-09-02	23	4	W	1	41	Y76	M	3	23	TWL	Toy	toy	wood	Low	1	0	0	0
2020-08-10	2020-09-02	23	4	W	1	61	Y79	M	3	23	TWL	Toy	toy	wood	Low	0	0	0	0
2020-08-10	2020-09-02	23	4	W	1	42	G122	F	3	26	TTH	Toy	toy	toy	High	1	2	0	0
2020-08-10	2020-09-02	23	4	W	1	56	G22	F	3	26	TTH	Toy	toy	toy	High	0	0	0	0
2020-08-10	2020-09-02	23	4	W	1	56	G24	F	3	26	TTH	Toy	toy	toy	High	0	0	0	1
2020-08-10	2020-09-02	23	4	W	1	39	G4	F	3	26	TTH	Toy	toy	toy	High	1	1	0	1
2020-08-10	2020-09-02	23	4	W	1	39	G5	F	3	26	TTH	Toy	toy	toy	High	1	2	0	0
2020-08-10	2020-09-02	23	4	W	1	36	G91	F	3	26	TTH	Toy	toy	toy	High	1	0	0	1
2020-08-10	2020-09-02	23	4	W	1	36	G96	F	3	26	TTH	Toy	toy	toy	High	1	2	1	0
2020-08-10	2020-09-02	23	4	W	1	42	Y118	M	3	26	TTH	Toy	toy	toy	High	1	1	0	0
2020-08-10	2020-09-02	23	4	W	1	42	Y120	M	3	26	TTH	Toy	toy	toy	High	1	1	0	1
2020-08-10	2020-09-02	23	4	W	1	42	Y121	M	3	26	TTH	Toy	toy	toy	High	1	0	0	1
2020-08-10	2020-09-02	23	4	W	1	39	Y14	M	3	26	TTH	Toy	toy	toy	High	0	0	0	1
2020-08-10	2020-09-02	23	4	W	1	56	Y28	M	3	26	TTH	Toy	toy	toy	High	1	0	0	1
2020-08-10	2020-09-02	23	4	W	1	56	Y34	M	3	26	TTH	Toy	toy	toy	High	1	2	0	0
2020-08-10	2020-09-02	23	4	W	1	39	Y9	M	3	26	TTH	Toy	toy	toy	High	1	0	0	1
2020-08-10	2020-09-02	23	4	W	1	42	G120	F	3	27	TWH	Toy	toy	wood	High	0	0	0	1
2020-08-10	2020-09-02	23	4	W	1	42	G121	F	3	27	TWH	Toy	toy	wood	High	0	0	0	1
2020-08-10	2020-09-02	23	4	W	1	41	G56	F	3	27	TWH	Toy	toy	wood	High	1	0	0	1
2020-08-10	2020-09-02	23	4	W	1	41	G57	F	3	27	TWH	Toy	toy	wood	High	1	0	0	1
2020-08-10	2020-09-02	23	4	W	1	52	G73	F	3	27	TWH	Toy	toy	wood	High	1	0	0	1
2020-08-10	2020-09-02	23	4	W	1	52	G74	F	3	27	TWH	Toy	toy	wood	High	1	2	0	1
2020-08-10	2020-09-02	23	4	W	1	52	G75	F	3	27	TWH	Toy	toy	wood	High	1	0	0	1
2020-08-10	2020-09-02	23	4	W	1	39	Y10	M	3	27	TWH	Toy	toy	wood	High	2	3	0	1
2020-08-10	2020-09-02	23	4	W	1	39	Y13	M	3	27	TWH	Toy	toy	wood	High	0	0	0	1
2020-08-10	2020-09-02	23	4	W	1	39	Y15	M	3	27	TWH	Toy	toy	wood	High	0	0	0	0
2020-08-10	2020-09-02	23	4	W	1	39	Y16	M	3	27	TWH	Toy	toy	wood	High	1	2	0	1
2020-08-10	2020-09-02	23	4	W	1	41	Y70	M	3	27	TWH	Toy	toy	wood	High	1	0	0	0
2020-08-10	2020-09-02	23	4	W	1	41	Y75	M	3	27	TWH	Toy	toy	wood	High	1	0	0	1
2020-08-10	2020-09-02	23	4	W	1	52	Y90	M	3	27	TWH	Toy	toy	wood	High	1	0	0	1
2020-08-10	2020-09-02	23	4	W	1	51	G123	F	3	28	WTH	wood	wood	toy	High	1	2	1	1
2020-08-10	2020-09-02	23	4	W	1	51	G127	F	3	28	WTH	wood	wood	toy	High	1	1	1	1
2020-08-10	2020-09-02	23	4	W	1	34	G130	F	3	28	WTH	wood	wood	toy	High	3	2	1	0
2020-08-10	2020-09-02	23	4	W	1	34	G135	F	3	28	WTH	wood	wood	toy	High	3	2	1	1
2020-08-10	2020-09-02	23	4	W	1	54	G146	F	3	28	WTH	wood	wood	toy	High	3	3	1	1
2020-08-10	2020-09-02	23	4	W	1	54	G151	F	3	28	WTH	wood	wood	toy	High	2	2	1	1
2020-08-10	2020-09-02	23	4	W	1	47	G67	F	3	28	WTH	wood	wood	toy	High	1	0	0	1
2020-08-10	2020-09-02	23	4	W	1	51	Y122	M	3	28	WTH	wood	wood	toy	High	2	3	1	1
2020-08-10	2020-09-02	23	4	W	1	51	Y124	M	3	28	WTH	wood	wood	toy	High	1	0	1	1
2020-08-10	2020-09-02	23	4	W	1	34	Y127	M	3	28	WTH	wood	wood	toy	High	0	0	0	1
2020-08-10	2020-09-02	23	4	W	1	34	Y130	M	3	28	WTH	wood	wood	toy	High	1	2	1	1
2020-08-10	2020-09-02	23	4	W	1	54	Y141	M	3	28	WTH	wood	wood	toy	High	1	2	1	0
2020-08-10	2020-09-02	23	4	W	1	47	Y83	M	3	28	WTH	wood	wood	toy	High	1	1	1	0
2020-08-10	2020-09-02	23	4	W	1	47	Y84	M	3	28	WTH	wood	wood	toy	High	0	0	0	1
2020-08-10	2020-09-02	23	4	W	1	58	G153	F	3	29	WWH	wood	wood	wood	High	1	0	0	0
2020-08-10	2020-09-02	23	4	W	1	55	G16	F	3	29	WWH	wood	wood	wood	High	2	2	0	0
2020-08-10	2020-09-02	23	4	W	1	55	G21	F	3	29	WWH	wood	wood	wood	High	1	2	0	0
2020-08-10	2020-09-02	23	4	W	1	40	G44	F	3	29	WWH	wood	wood	wood	High	0	0	0	0
2020-08-10	2020-09-02	23	4	W	1	40	G46	F	3	29	WWH	wood	wood	wood	High	0	0	0	1
2020-08-10	2020-09-02	23	4	W	1	41	G54	F	3	29	WWH	wood	wood	wood	High	1	1	0	0
2020-08-10	2020-09-02	23	4	W	1	41	G58	F	3	29	WWH	wood	wood	wood	High	1	0	0	0
2020-08-10	2020-09-02	23	4	W	1	58	Y142	M	3	29	WWH	wood	wood	wood	High	1	0	0	1
2020-08-10	2020-09-02	23	4	W	1	58	Y144	M	3	29	WWH	wood	wood	wood	High	1	1	0	0
2020-08-10	2020-09-02	23	4	W	1	58	Y146	M	3	29	WWH	wood	wood	wood	High	1	2	0	1
2020-08-10	2020-09-02	23	4	W	1	40	Y56	M	3	29	WWH	wood	wood	wood	High	0	0	0	0
2020-08-10	2020-09-02	23	4	W	1	40	Y58	M	3	29	WWH	wood	wood	wood	High	0	0	0	0
2020-08-10	2020-09-02	23	4	W	1	41	Y73	M	3	29	WWH	wood	wood	wood	High	0	0	0	2
2020-08-10	2020-09-02	23	4	W	1	41	Y74	M	3	29	WWH	wood	wood	wood	High	2	3	0	1
2020-08-31	2020-09-28	28	4	W	2	92	B110	M	6	30	WWH	wood	wood	wood	High	0	0	0	1
2020-08-31	2020-09-28	28	4	W	2	92	B111	M	6	30	WWH	wood	wood	wood	High	0	0	0	1
2020-08-31	2020-09-28	28	4	W	2	92	B116	M	6	30	WWH	wood	wood	wood	High	1	0	0	1
2020-08-31	2020-09-28	28	4	W	2	92	B117	M	6	30	WWH	wood	wood	wood	High	0	0	0	1
2020-08-31	2020-09-28	28	4	W	2	85	B138	M	6	30	WWH	wood	wood	wood	High	0	0	0	0
2020-08-31	2020-09-28	28	4	W	2	70	B72	M	6	30	WWH	wood	wood	wood	High	1	0	0	1
2020-08-31	2020-09-28	28	4	W	2	70	B77	M	6	30	WWH	wood	wood	wood	High	0	0	0	1
2020-08-31	2020-09-28	28	4	W	2	85	R115	F	6	30	WWH	wood	wood	wood	High	0	0	0	1
2020-08-31	2020-09-28	28	4	W	2	85	R116	F	6	30	WWH	wood	wood	wood	High	0	0	0	1
2020-08-31	2020-09-28	28	4	W	2	85	R117	F	6	30	WWH	wood	wood	wood	High	1	0	0	1
2020-08-31	2020-09-28	28	4	W	2	70	R65	F	6	30	WWH	wood	wood	wood	High	1	0	0	1
2020-08-31	2020-09-28	28	4	W	2	70	R66	F	6	30	WWH	wood	wood	wood	High	1	2	0	1
2020-08-31	2020-09-28	28	4	W	2	70	R68	F	6	30	WWH	wood	wood	wood	High	0	0	0	1
2020-08-31	2020-09-28	28	4	W	2	70	R70	F	6	30	WWH	wood	wood	wood	High	1	0	0	1
2020-08-31	2020-09-28	28	4	W	2	89	B34	M	6	31	WTH	wood	wood	toy	High	1	1	0	1
2020-08-31	2020-09-28	28	4	W	2	89	B36	M	6	31	WTH	wood	wood	toy	High	0	0	0	1
2020-08-31	2020-09-28	28	4	W	2	89	B38	M	6	31	WTH	wood	wood	toy	High	1	2	0	1
2020-08-31	2020-09-28	28	4	W	2	89	B39	M	6	31	WTH	wood	wood	toy	High	1	1	0	1
2020-08-31	2020-09-28	28	4	W	2	86	B40	M	6	31	WTH	wood	wood	toy	High	1	0	0	0
2020-08-31	2020-09-28	28	4	W	2	86	B45	M	6	31	WTH	wood	wood	toy	High	1	2	0	1
2020-08-31	2020-09-28	28	4	W	2	69	B51	M	6	31	WTH	wood	wood	toy	High	0	0	0	1
2020-08-31	2020-09-28	28	4	W	2	69	B56	M	6	31	WTH	wood	wood	toy	High	1	1	1	1
2020-08-31	2020-09-28	28	4	W	2	89	R31	F	6	31	WTH	wood	wood	toy	High	1	1	0	1
2020-08-31	2020-09-28	28	4	W	2	67	R41	F	6	31	WTH	wood	wood	toy	High	1	1	1	1
2020-08-31	2020-09-28	28	4	W	2	67	R43	F	6	31	WTH	wood	wood	toy	High	1	0	0	1
2020-08-31	2020-09-28	28	4	W	2	67	R44	F	6	31	WTH	wood	wood	toy	High	1	0	0	0
2020-08-31	2020-09-28	28	4	W	2	69	R47	F	6	31	WTH	wood	wood	toy	High	1	1	0	1
2020-08-31	2020-09-28	28	4	W	2	69	R50	F	6	31	WTH	wood	wood	toy	High	1	1	0	1
2020-08-31	2020-09-28	28	4	W	2	53	B142	M	6	32	TWH	Toy	toy	wood	High	1	2	1	1
2020-08-31	2020-09-28	28	4	W	2	53	B144	M	6	32	TWH	Toy	toy	wood	High	1	1	0	1
2020-08-31	2020-09-28	28	4	W	2	53	B145	M	6	32	TWH	Toy	toy	wood	High	1	2	1	1
2020-08-31	2020-09-28	28	4	W	2	79	B16	M	6	32	TWH	Toy	toy	wood	High	0	0	0	1
2020-08-31	2020-09-28	28	4	W	2	82	B80	M	6	32	TWH	Toy	toy	wood	High	1	1	1	1
2020-08-31	2020-09-28	28	4	W	2	82	B82	M	6	32	TWH	Toy	toy	wood	High	1	1	0	1
2020-08-31	2020-09-28	28	4	W	2	74	B87	M	6	32	TWH	Toy	toy	wood	High	1	1	1	1
2020-08-31	2020-09-28	28	4	W	2	53	R121	F	6	32	TWH	Toy	toy	wood	High	1	1	0	1
2020-08-31	2020-09-28	28	4	W	2	79	R15	F	6	32	TWH	Toy	toy	wood	High	1	0	0	0
2020-08-31	2020-09-28	28	4	W	2	79	R18	F	6	32	TWH	Toy	toy	wood	High	0	0	0	1
2020-08-31	2020-09-28	28	4	W	2	79	R20	F	6	32	TWH	Toy	toy	wood	High	1	1	1	1
2020-08-31	2020-09-28	28	4	W	2	82	R72	F	6	32	TWH	Toy	toy	wood	High	1	1	0	1
2020-08-31	2020-09-28	28	4	W	2	82	R78	F	6	32	TWH	Toy	toy	wood	High	0	0	0	1
2020-08-31	2020-09-28	28	4	W	2	74	R79	F	6	32	TWH	Toy	toy	wood	High	1	2	1	1
2020-08-31	2020-09-28	28	4	W	2	75	B1	M	6	33	TTH	Toy	toy	toy	High	1	2	0	1
2020-08-31	2020-09-28	28	4	W	2	72	B12	M	6	33	TTH	Toy	toy	toy	High	1	2	0	1
2020-08-31	2020-09-28	28	4	W	2	87	B120	M	6	33	TTH	Toy	toy	toy	High	0	0	0	1
2020-08-31	2020-09-28	28	4	W	2	85	B140	M	6	33	TTH	Toy	toy	toy	High	1	0	0	1
2020-08-31	2020-09-28	28	4	W	2	71	B61	M	6	33	TTH	Toy	toy	toy	High	1	0	0	1
2020-08-31	2020-09-28	28	4	W	2	71	B62	M	6	33	TTH	Toy	toy	toy	High	1	1	0	1
2020-08-31	2020-09-28	28	4	W	2	71	B66	M	6	33	TTH	Toy	toy	toy	High	0	0	0	1
2020-08-31	2020-09-28	28	4	W	2	72	B9	M	6	33	TTH	Toy	toy	toy	High	0	0	0	0
2020-08-31	2020-09-28	28	4	W	2	87	R108	F	6	33	TTH	Toy	toy	toy	High	1	2	1	1
2020-08-31	2020-09-28	28	4	W	2	87	R110	F	6	33	TTH	Toy	toy	toy	High	0	0	0	1
2020-08-31	2020-09-28	28	4	W	2	87	R111	F	6	33	TTH	Toy	toy	toy	High	1	2	0	1
2020-08-31	2020-09-28	28	4	W	2	85	R119	F	6	33	TTH	Toy	toy	toy	High	0	0	0	1
2020-08-31	2020-09-28	28	4	W	2	75	R3	F	6	33	TTH	Toy	toy	toy	High	1	0	0	0
2020-08-31	2020-09-28	28	4	W	2	71	R54	F	6	33	TTH	Toy	toy	toy	High	0	0	0	1
2020-08-31	2020-09-28	28	4	W	2	90	B101	M	6	36	TWL	Toy	toy	wood	Low	1	2	0	1
2020-08-31	2020-09-28	28	4	W	2	90	B102	M	6	36	TWL	Toy	toy	wood	Low	0	0	0	1
2020-08-31	2020-09-28	28	4	W	2	91	B104	M	6	36	TWL	Toy	toy	wood	Low	0	0	0	1
2020-08-31	2020-09-28	28	4	W	2	85	B135	M	6	36	TWL	Toy	toy	wood	Low	0	0	0	1
2020-08-31	2020-09-28	28	4	W	2	85	B136	M	6	36	TWL	Toy	toy	wood	Low	0	0	0	1
2020-08-31	2020-09-28	28	4	W	2	85	B139	M	6	36	TWL	Toy	toy	wood	Low	1	0	0	1
2020-08-31	2020-09-28	28	4	W	2	90	B97	M	6	36	TWL	Toy	toy	wood	Low	1	1	0	1
2020-08-31	2020-09-28	28	4	W	2	91	R100	F	6	36	TWL	Toy	toy	wood	Low	2	2	0	0
2020-08-31	2020-09-28	28	4	W	2	80	R135	F	6	36	TWL	Toy	toy	wood	Low	1	0	0	1
2020-08-31	2020-09-28	28	4	W	2	80	R136	F	6	36	TWL	Toy	toy	wood	Low	0	0	0	1
2020-08-31	2020-09-28	28	4	W	2	80	R137	F	6	36	TWL	Toy	toy	wood	Low	1	1	0	1
2020-08-31	2020-09-28	28	4	W	2	90	R89	F	6	36	TWL	Toy	toy	wood	Low	1	1	0	1
2020-08-31	2020-09-28	28	4	W	2	90	R94	F	6	36	TWL	Toy	toy	wood	Low	1	0	0	1
2020-08-31	2020-09-28	28	4	W	2	90	R95	F	6	36	TWL	Toy	toy	wood	Low	1	2	0	1
2020-08-31	2020-09-28	28	4	W	2	94	B126	M	6	37	WTL	wood	wood	toy	Low	1	0	0	1
2020-08-31	2020-09-28	28	4	W	2	94	B129	M	6	37	WTL	wood	wood	toy	Low	1	2	0	1
2020-08-31	2020-09-28	28	4	W	2	94	B132	M	6	37	WTL	wood	wood	toy	Low	2	2	0	1
2020-08-31	2020-09-28	28	4	W	2	78	B28	M	6	37	WTL	wood	wood	toy	Low	1	1	0	1
2020-08-31	2020-09-28	28	4	W	2	78	B31	M	6	37	WTL	wood	wood	toy	Low	1	2	0	1
2020-08-31	2020-09-28	28	4	W	2	68	P244	F	6	37	WTL	wood	wood	toy	Low	1	2	0	1
2020-08-31	2020-09-28	28	4	W	2	94	R114	F	6	37	WTL	wood	wood	toy	Low	0	0	0	1
2020-08-31	2020-09-28	28	4	W	2	66	R148	F	6	37	WTL	wood	wood	toy	Low	1	2	0	1
2020-08-31	2020-09-28	28	4	W	2	68	R159	F	6	37	WTL	wood	wood	toy	Low	1	1	0	1
2020-08-31	2020-09-28	28	4	W	2	68	R160	F	6	37	WTL	wood	wood	toy	Low	1	1	0	1
2020-08-31	2020-09-28	28	4	W	2	78	R27	F	6	37	WTL	wood	wood	toy	Low	0	0	0	1
2020-08-31	2020-09-28	28	4	W	2	78	R30	F	6	37	WTL	wood	wood	toy	Low	3	2	1	2
2020-08-31	2020-09-28	28	4	W	2	66	W111	M	6	37	WTL	wood	wood	toy	Low	2	2	1	1
2020-08-31	2020-09-28	28	4	W	2	68	W120	M	6	37	WTL	wood	wood	toy	Low	1	1	0	1
2020-08-31	2020-09-28	28	4	W	2	84	B159	M	6	38	WWL	wood	wood	wood	Low	1	1	0	0
2020-08-31	2020-09-28	28	4	W	2	79	B18	M	6	38	WWL	wood	wood	wood	Low	0	0	0	2
2020-08-31	2020-09-28	28	4	W	2	82	B79	M	6	38	WWL	wood	wood	wood	Low	1	1	0	1
2020-08-31	2020-09-28	28	4	W	2	82	B81	M	6	38	WWL	wood	wood	wood	Low	1	0	0	1
2020-08-31	2020-09-28	28	4	W	2	76	B91	M	6	38	WWL	wood	wood	wood	Low	0	0	0	1
2020-08-31	2020-09-28	28	4	W	2	76	B94	M	6	38	WWL	wood	wood	wood	Low	0	0	0	1
2020-08-31	2020-09-28	28	4	W	2	84	R141	F	6	38	WWL	wood	wood	wood	Low	0	0	0	2
2020-08-31	2020-09-28	28	4	W	2	79	R17	F	6	38	WWL	wood	wood	wood	Low	1	1	0	1
2020-08-31	2020-09-28	28	4	W	2	79	R19	F	6	38	WWL	wood	wood	wood	Low	0	0	0	1
2020-08-31	2020-09-28	28	4	W	2	82	R71	F	6	38	WWL	wood	wood	wood	Low	0	0	0	1
2020-08-31	2020-09-28	28	4	W	2	82	R76	F	6	38	WWL	wood	wood	wood	Low	0	0	0	1
2020-08-31	2020-09-28	28	4	W	2	76	R86	F	6	38	WWL	wood	wood	wood	Low	1	0	0	2
2020-08-31	2020-09-28	28	4	W	2	76	R88	F	6	38	WWL	wood	wood	wood	Low	1	0	0	1
2020-08-31	2020-09-28	28	4	W	2	84	W103	M	6	38	WWL	wood	wood	wood	Low	0	0	0	1
2020-08-31	2020-09-28	28	4	W	2	72	B13	M	6	39	TTL	Toy	toy	toy	Low	1	0	0	1
2020-08-31	2020-09-28	28	4	W	2	83	B67	M	6	39	TTL	Toy	toy	toy	Low	1	1	0	1
2020-08-31	2020-09-28	28	4	W	2	70	B75	M	6	39	TTL	Toy	toy	toy	Low	1	0	0	1
2020-08-31	2020-09-28	28	4	W	2	70	B76	M	6	39	TTL	Toy	toy	toy	Low	0	0	0	1
2020-08-31	2020-09-28	28	4	W	2	72	B8	M	6	39	TTL	Toy	toy	toy	Low	1	2	0	1
2020-08-31	2020-09-28	28	4	W	2	74	B85	M	6	39	TTL	Toy	toy	toy	Low	1	1	0	1
2020-08-31	2020-09-28	28	4	W	2	74	B86	M	6	39	TTL	Toy	toy	toy	Low	1	1	0	1
2020-08-31	2020-09-28	28	4	W	2	74	B88	M	6	39	TTL	Toy	toy	toy	Low	1	0	0	1
2020-08-31	2020-09-28	28	4	W	2	72	R10	F	6	39	TTL	Toy	toy	toy	Low	1	1	0	1
2020-08-31	2020-09-28	28	4	W	2	73	R152	F	6	39	TTL	Toy	toy	toy	Low	0	0	0	1
2020-08-31	2020-09-28	28	4	W	2	73	R153	F	6	39	TTL	Toy	toy	toy	Low	1	0	0	1
2020-08-31	2020-09-28	28	4	W	2	83	R64	F	6	39	TTL	Toy	toy	toy	Low	1	1	0	1
2020-08-31	2020-09-28	28	4	W	2	70	R67	F	6	39	TTL	Toy	toy	toy	Low	1	2	0	1
2020-08-31	2020-09-28	28	4	W	2	70	R69	F	6	39	TTL	Toy	toy	toy	Low	1	1	0	1
2020-08-31	2020-09-28	28	4	W	2	94	B127	M	5	40	TWH	Toy	toy	wood	High	1	0	0	1
2020-08-31	2020-09-28	28	4	W	2	94	B128	M	5	40	TWH	Toy	toy	wood	High	1	1	0	0
2020-08-31	2020-09-28	28	4	W	2	94	B130	M	5	40	TWH	Toy	toy	wood	High	1	1	0	1
2020-08-31	2020-09-28	28	4	W	2	79	B15	M	5	40	TWH	Toy	toy	wood	High	0	0	0	0
2020-08-31	2020-09-28	28	4	W	2	79	B17	M	5	40	TWH	Toy	toy	wood	High	1	0	0	1
2020-08-31	2020-09-28	28	4	W	2	78	B29	M	5	40	TWH	Toy	toy	wood	High	1	1	0	0
2020-08-31	2020-09-28	28	4	W	2	78	B33	M	5	40	TWH	Toy	toy	wood	High	1	0	0	1
2020-08-31	2020-09-28	28	4	W	2	94	R113	F	5	40	TWH	Toy	toy	wood	High	1	0	0	1
2020-08-31	2020-09-28	28	4	W	2	78	R25	F	5	40	TWH	Toy	toy	wood	High	2	3	1	1
2020-08-31	2020-09-28	28	4	W	2	78	R26	F	5	40	TWH	Toy	toy	wood	High	1	1	0	1
2020-08-31	2020-09-28	28	4	W	2	90	R90	F	5	40	TWH	Toy	toy	wood	High	0	0	0	1
2020-08-31	2020-09-28	28	4	W	2	90	R91	F	5	40	TWH	Toy	toy	wood	High	1	1	0	1
2020-08-31	2020-09-28	28	4	W	2	90	R92	F	5	40	TWH	Toy	toy	wood	High	1	1	0	1
2020-08-31	2020-09-28	28	4	W	2	90	R93	F	5	40	TWH	Toy	toy	wood	High	0	1	0	0
2020-08-31	2020-09-28	28	4	W	2	78	B30	M	5	41	TTH	Toy	toy	toy	High	1	1	0	1
2020-08-31	2020-09-28	28	4	W	2	78	B32	M	5	41	TTH	Toy	toy	toy	High	0	0	0	1
2020-08-31	2020-09-28	28	4	W	2	67	B48	M	5	41	TTH	Toy	toy	toy	High	0	0	0	0
2020-08-31	2020-09-28	28	4	W	2	67	B49	M	5	41	TTH	Toy	toy	toy	High	1	2	0	0
2020-08-31	2020-09-28	28	4	W	2	69	B54	M	5	41	TTH	Toy	toy	toy	High	1	0	0	1
2020-08-31	2020-09-28	28	4	W	2	71	B59	M	5	41	TTH	Toy	toy	toy	High	1	0	0	0
2020-08-31	2020-09-28	28	4	W	2	71	B65	M	5	41	TTH	Toy	toy	toy	High	0	0	0	0
2020-08-31	2020-09-28	28	4	W	2	67	R40	F	5	41	TTH	Toy	toy	toy	High	1	1	1	1
2020-08-31	2020-09-28	28	4	W	2	67	R46	F	5	41	TTH	Toy	toy	toy	High	1	0	0	1
2020-08-31	2020-09-28	28	4	W	2	69	R48	F	5	41	TTH	Toy	toy	toy	High	0	0	0	0
2020-08-31	2020-09-28	28	4	W	2	71	R52	F	5	41	TTH	Toy	toy	toy	High	0	0	0	1
2020-08-31	2020-09-28	28	4	W	2	71	R55	F	5	41	TTH	Toy	toy	toy	High	1	0	0	1
2020-08-31	2020-09-28	28	4	W	2	76	R84	F	5	41	TTH	Toy	toy	toy	High	.	.	.	.
2020-08-31	2020-09-28	28	4	W	2	76	R85	F	5	41	TTH	Toy	toy	toy	High	1	1	0	0
2020-08-31	2020-09-28	28	4	W	2	80	B154	M	5	42	WWH	wood	wood	wood	High	1	0	0	1
2020-08-31	2020-09-28	28	4	W	2	80	B157	M	5	42	WWH	wood	wood	wood	High	1	0	0	1
2020-08-31	2020-09-28	28	4	W	2	80	B158	M	5	42	WWH	wood	wood	wood	High	1	0	0	1
2020-08-31	2020-09-28	28	4	W	2	75	B4	M	5	42	WWH	wood	wood	wood	High	1	1	0	1
2020-08-31	2020-09-28	28	4	W	2	86	B43	M	5	42	WWH	wood	wood	wood	High	0	0	0	1
2020-08-31	2020-09-28	28	4	W	2	86	B46	M	5	42	WWH	wood	wood	wood	High	0	0	0	1
2020-08-31	2020-09-28	28	4	W	2	80	R138	F	5	42	WWH	wood	wood	wood	High	1	0	0	0
2020-08-31	2020-09-28	28	4	W	2	84	R140	F	5	42	WWH	wood	wood	wood	High	1	0	0	1
2020-08-31	2020-09-28	28	4	W	2	75	R2	F	5	42	WWH	wood	wood	wood	High	0	0	0	1
2020-08-31	2020-09-28	28	4	W	2	86	R35	F	5	42	WWH	wood	wood	wood	High	1	2	0	1
2020-08-31	2020-09-28	28	4	W	2	86	R39	F	5	42	WWH	wood	wood	wood	High	1	0	0	1
2020-08-31	2020-09-28	28	4	W	2	75	R5	F	5	42	WWH	wood	wood	wood	High	1	2	1	1
2020-08-31	2020-09-28	28	4	W	2	75	R6	F	5	42	WWH	wood	wood	wood	High	1	0	0	1
2020-08-31	2020-09-28	28	4	W	2	84	W105	M	5	42	WWH	wood	wood	wood	High	1	0	0	1
2020-08-31	2020-09-28	28	4	W	2	93	B23	M	5	43	WTH	wood	wood	toy	High	1	0	0	1
2020-08-31	2020-09-28	28	4	W	2	93	B24	M	5	43	WTH	wood	wood	toy	High	2	2	1	1
2020-08-31	2020-09-28	28	4	W	2	93	B25	M	5	43	WTH	wood	wood	toy	High	1	1	0	0
2020-08-31	2020-09-28	28	4	W	2	74	B84	M	5	43	WTH	wood	wood	toy	High	0	0	0	1
2020-08-31	2020-09-28	28	4	W	2	73	R156	F	5	43	WTH	wood	wood	toy	High	1	2	0	1
2020-08-31	2020-09-28	28	4	W	2	93	R24	F	5	43	WTH	wood	wood	toy	High	1	0	0	1
2020-08-31	2020-09-28	28	4	W	2	82	R73	F	5	43	WTH	wood	wood	toy	High	0	0	0	1
2020-08-31	2020-09-28	28	4	W	2	82	R74	F	5	43	WTH	wood	wood	toy	High	1	1	0	1
2020-08-31	2020-09-28	28	4	W	2	82	R75	F	5	43	WTH	wood	wood	toy	High	2	2	1	2
2020-08-31	2020-09-28	28	4	W	2	82	R77	F	5	43	WTH	wood	wood	toy	High	0	0	0	0
2020-08-31	2020-09-28	28	4	W	2	74	R82	F	5	43	WTH	wood	wood	toy	High	2	3	1	1
2020-08-31	2020-09-28	28	4	W	2	73	W113	M	5	43	WTH	wood	wood	toy	High	1	0	0	1
2020-08-31	2020-09-28	28	4	W	2	73	W115	M	5	43	WTH	wood	wood	toy	High	2	2	0	0
2020-08-31	2020-09-28	28	4	W	2	73	W116	M	5	43	WTH	wood	wood	toy	High	1	2	1	1
2020-08-31	2020-09-28	28	4	W	2	93	B19	M	5	46	TTL	Toy	toy	toy	Low	0	0	0	1
2020-08-31	2020-09-28	28	4	W	2	93	B21	M	5	46	TTL	Toy	toy	toy	Low	0	0	0	1
2020-08-31	2020-09-28	28	4	W	2	89	B35	M	5	46	TTL	Toy	toy	toy	Low	1	1	0	1
2020-08-31	2020-09-28	28	4	W	2	89	B37	M	5	46	TTL	Toy	toy	toy	Low	1	0	0	1
2020-08-31	2020-09-28	28	4	W	2	86	B41	M	5	46	TTL	Toy	toy	toy	Low	0	0	0	1
2020-08-31	2020-09-28	28	4	W	2	86	B42	M	5	46	TTL	Toy	toy	toy	Low	0	0	0	1
2020-08-31	2020-09-28	28	4	W	2	86	B44	M	5	46	TTL	Toy	toy	toy	Low	1	0	0	0
2020-08-31	2020-09-28	28	4	W	2	53	R123	F	5	46	TTL	Toy	toy	toy	Low	1	1	0	1
2020-08-31	2020-09-28	28	4	W	2	53	R124	F	5	46	TTL	Toy	toy	toy	Low	1	1	0	1
2020-08-31	2020-09-28	28	4	W	2	53	R125	F	5	46	TTL	Toy	toy	toy	Low	0	0	0	1
2020-08-31	2020-09-28	28	4	W	2	53	R127	F	5	46	TTL	Toy	toy	toy	Low	1	1	0	2
2020-08-31	2020-09-28	28	4	W	2	89	R32	F	5	46	TTL	Toy	toy	toy	Low	1	0	0	1
2020-08-31	2020-09-28	28	4	W	2	89	R33	F	5	46	TTL	Toy	toy	toy	Low	0	0	0	1
2020-08-31	2020-09-28	28	4	W	2	86	R37	F	5	46	TTL	Toy	toy	toy	Low	0	0	0	1
2020-08-31	2020-09-28	28	4	W	2	72	B10	M	5	47	TWL	Toy	toy	wood	Low	1	1	0	1
2020-08-31	2020-09-28	28	4	W	2	72	B11	M	5	47	TWL	Toy	toy	wood	Low	2	2	1	1
2020-08-31	2020-09-28	28	4	W	2	87	B118	M	5	47	TWL	Toy	toy	wood	Low	1	1	0	1
2020-08-31	2020-09-28	28	4	W	2	85	B134	M	5	47	TWL	Toy	toy	wood	Low	1	1	0	0
2020-08-31	2020-09-28	28	4	W	2	85	B137	M	5	47	TWL	Toy	toy	wood	Low	1	2	1	1
2020-08-31	2020-09-28	28	4	W	2	72	B14	M	5	47	TWL	Toy	toy	wood	Low	3	2	1	1
2020-08-31	2020-09-28	28	4	W	2	85	B141	M	5	47	TWL	Toy	toy	wood	Low	3	3	1	1
2020-08-31	2020-09-28	28	4	W	2	72	R11	F	5	47	TWL	Toy	toy	wood	Low	1	1	0	1
2020-08-31	2020-09-28	28	4	W	2	87	R112	F	5	47	TWL	Toy	toy	wood	Low	1	1	0	1
2020-08-31	2020-09-28	28	4	W	2	85	R118	F	5	47	TWL	Toy	toy	wood	Low	2	2	1	1
2020-08-31	2020-09-28	28	4	W	2	81	R128	F	5	47	TWL	Toy	toy	wood	Low	1	1	0	1
2020-08-31	2020-09-28	28	4	W	2	81	R130	F	5	47	TWL	Toy	toy	wood	Low	1	0	0	1
2020-08-31	2020-09-28	28	4	W	2	72	R7	F	5	47	TWL	Toy	toy	wood	Low	1	1	0	1
2020-08-31	2020-09-28	28	4	W	2	72	R9	F	5	47	TWL	Toy	toy	wood	Low	1	1	1	1
2020-08-31	2020-09-28	28	4	W	2	87	B121	M	5	48	WTL	wood	wood	toy	Low	2	2	1	1
2020-08-31	2020-09-28	28	4	W	2	93	B20	M	5	48	WTL	wood	wood	toy	Low	1	1	0	1
2020-08-31	2020-09-28	28	4	W	2	93	B22	M	5	48	WTL	wood	wood	toy	Low	1	2	0	1
2020-08-31	2020-09-28	28	4	W	2	93	B26	M	5	48	WTL	wood	wood	toy	Low	1	2	0	0
2020-08-31	2020-09-28	28	4	W	2	93	B27	M	5	48	WTL	wood	wood	toy	Low	1	1	0	1
2020-08-31	2020-09-28	28	4	W	2	76	B90	M	5	48	WTL	wood	wood	toy	Low	1	2	0	1
2020-08-31	2020-09-28	28	4	W	2	76	B92	M	5	48	WTL	wood	wood	toy	Low	2	2	1	1
2020-08-31	2020-09-28	28	4	W	2	76	B96	M	5	48	WTL	wood	wood	toy	Low	1	1	0	1
2020-08-31	2020-09-28	28	4	W	2	87	R109	F	5	48	WTL	wood	wood	toy	Low	2	2	0	1
2020-08-31	2020-09-28	28	4	W	2	72	R12	F	5	48	WTL	wood	wood	toy	Low	1	2	0	1
2020-08-31	2020-09-28	28	4	W	2	81	R129	F	5	48	WTL	wood	wood	toy	Low	1	2	0	1
2020-08-31	2020-09-28	28	4	W	2	81	R132	F	5	48	WTL	wood	wood	toy	Low	1	0	0	1
2020-08-31	2020-09-28	28	4	W	2	72	R8	F	5	48	WTL	wood	wood	toy	Low	1	0	0	1
2020-08-31	2020-09-28	28	4	W	2	76	R87	F	5	48	WTL	wood	wood	toy	Low	1	2	0	1
2020-08-31	2020-09-28	28	4	W	2	91	B105	M	5	49	WWL	wood	wood	wood	Low	1	0	0	1
2020-08-31	2020-09-28	28	4	W	2	91	B107	M	5	49	WWL	wood	wood	wood	Low	1	0	0	0
2020-08-31	2020-09-28	28	4	W	2	91	B109	M	5	49	WWL	wood	wood	wood	Low	1	1	0	1
2020-08-31	2020-09-28	28	4	W	2	71	B60	M	5	49	WWL	wood	wood	wood	Low	1	1	0	1
2020-08-31	2020-09-28	28	4	W	2	71	B63	M	5	49	WWL	wood	wood	wood	Low	1	2	0	1
2020-08-31	2020-09-28	28	4	W	2	71	B64	M	5	49	WWL	wood	wood	wood	Low	1	1	0	0
2020-08-31	2020-09-28	28	4	W	2	83	B71	M	5	49	WWL	wood	wood	wood	Low	1	1	0	1
2020-08-31	2020-09-28	28	4	W	2	73	R151	F	5	49	WWL	wood	wood	wood	Low	1	1	0	0
2020-08-31	2020-09-28	28	4	W	2	73	R154	F	5	49	WWL	wood	wood	wood	Low	1	1	0	3
2020-08-31	2020-09-28	28	4	W	2	71	R53	F	5	49	WWL	wood	wood	wood	Low	1	1	0	1
2020-08-31	2020-09-28	28	4	W	2	83	R56	F	5	49	WWL	wood	wood	wood	Low	2	3	0	1
2020-08-31	2020-09-28	28	4	W	2	83	R61	F	5	49	WWL	wood	wood	wood	Low	1	2	0	1
2020-08-31	2020-09-28	28	4	W	2	83	R62	F	5	49	WWL	wood	wood	wood	Low	1	2	0	1
2020-08-31	2020-09-28	28	4	W	2	91	R96	F	5	49	WWL	wood	wood	wood	Low	3	1	1	1
2020-08-31	2020-09-28	28	4	W	2	94	B125	M	4	50	TTH	Toy	toy	toy	High	1	0	0	1
2020-08-31	2020-09-28	28	4	W	2	94	B131	M	4	50	TTH	Toy	toy	toy	High	1	0	0	1
2020-08-31	2020-09-28	28	4	W	2	67	B47	M	4	50	TTH	Toy	toy	toy	High	1	1	0	1
2020-08-31	2020-09-28	28	4	W	2	67	B50	M	4	50	TTH	Toy	toy	toy	High	1	0	0	0
2020-08-31	2020-09-28	28	4	W	2	69	B52	M	4	50	TTH	Toy	toy	toy	High	1	1	0	0
2020-08-31	2020-09-28	28	4	W	2	69	B53	M	4	50	TTH	Toy	toy	toy	High	1	1	0	1
2020-08-31	2020-09-28	28	4	W	2	92	R102	F	4	50	TTH	Toy	toy	toy	High	1	0	0	1
2020-08-31	2020-09-28	28	4	W	2	92	R107	F	4	50	TTH	Toy	toy	toy	High	1	1	0	1
2020-08-31	2020-09-28	28	4	W	2	66	R145	F	4	50	TTH	Toy	toy	toy	High	1	0	0	1
2020-08-31	2020-09-28	28	4	W	2	67	R42	F	4	50	TTH	Toy	toy	toy	High	1	0	0	1
2020-08-31	2020-09-28	28	4	W	2	67	R45	F	4	50	TTH	Toy	toy	toy	High	1	1	0	1
2020-08-31	2020-09-28	28	4	W	2	69	R49	F	4	50	TTH	Toy	toy	toy	High	1	1	0	1
2020-08-31	2020-09-28	28	4	W	2	69	R51	F	4	50	TTH	Toy	toy	toy	High	1	1	0	0
2020-08-31	2020-09-28	28	4	W	2	66	W109	M	4	50	TTH	Toy	toy	toy	High	1	1	0	1
2020-08-31	2020-09-28	28	4	W	2	81	B148	M	4	51	WWH	wood	wood	wood	High	2	3	0	1
2020-08-31	2020-09-28	28	4	W	2	81	B149	M	4	51	WWH	wood	wood	wood	High	1	1	0	3
2020-08-31	2020-09-28	28	4	W	2	81	B151	M	4	51	WWH	wood	wood	wood	High	1	1	0	1
2020-08-31	2020-09-28	28	4	W	2	81	B152	M	4	51	WWH	wood	wood	wood	High	3	2	1	1
2020-08-31	2020-09-28	28	4	W	2	83	B69	M	4	51	WWH	wood	wood	wood	High	1	1	1	2
2020-08-31	2020-09-28	28	4	W	2	83	B70	M	4	51	WWH	wood	wood	wood	High	1	2	1	1
2020-08-31	2020-09-28	28	4	W	2	74	B83	M	4	51	WWH	wood	wood	wood	High	1	1	0	2
2020-08-31	2020-09-28	28	4	W	2	81	R131	F	4	51	WWH	wood	wood	wood	High	1	0	0	1
2020-08-31	2020-09-28	28	4	W	2	79	R16	F	4	51	WWH	wood	wood	wood	High	1	0	0	1
2020-08-31	2020-09-28	28	4	W	2	79	R21	F	4	51	WWH	wood	wood	wood	High	1	1	0	1
2020-08-31	2020-09-28	28	4	W	2	83	R57	F	4	51	WWH	wood	wood	wood	High	2	3	1	0
2020-08-31	2020-09-28	28	4	W	2	74	R80	F	4	51	WWH	wood	wood	wood	High	1	2	1	1
2020-08-31	2020-09-28	28	4	W	2	74	R81	F	4	51	WWH	wood	wood	wood	High	1	0	0	0
2020-08-31	2020-09-28	28	4	W	2	74	R83	F	4	51	WWH	wood	wood	wood	High	2	3	1	1
2020-08-31	2020-09-28	28	4	W	2	87	B119	M	4	52	WTH	wood	wood	toy	High	1	0	0	1
2020-08-31	2020-09-28	28	4	W	2	87	B124	M	4	52	WTH	wood	wood	toy	High	1	1	0	1
2020-08-31	2020-09-28	28	4	W	2	80	B155	M	4	52	WTH	wood	wood	toy	High	1	2	1	1
2020-08-31	2020-09-28	28	4	W	2	75	B2	M	4	52	WTH	wood	wood	toy	High	1	0	0	1
2020-08-31	2020-09-28	28	4	W	2	75	B6	M	4	52	WTH	wood	wood	toy	High	1	0	0	1
2020-08-31	2020-09-28	28	4	W	2	75	B7	M	4	52	WTH	wood	wood	toy	High	1	0	0	0
2020-08-31	2020-09-28	28	4	W	2	75	R1	F	4	52	WTH	wood	wood	toy	High	1	2	0	1
2020-08-31	2020-09-28	28	4	W	2	80	R133	F	4	52	WTH	wood	wood	toy	High	1	0	0	0
2020-08-31	2020-09-28	28	4	W	2	80	R134	F	4	52	WTH	wood	wood	toy	High	1	1	0	1
2020-08-31	2020-09-28	28	4	W	2	80	R139	F	4	52	WTH	wood	wood	toy	High	1	0	0	1
2020-08-31	2020-09-28	28	4	W	2	84	R142	F	4	52	WTH	wood	wood	toy	High	1	1	1	1
2020-08-31	2020-09-28	28	4	W	2	84	R143	F	4	52	WTH	wood	wood	toy	High	1	0	0	1
2020-08-31	2020-09-28	28	4	W	2	84	R144	F	4	52	WTH	wood	wood	toy	High	0	0	0	1
2020-08-31	2020-09-28	28	4	W	2	84	W102	M	4	52	WTH	wood	wood	toy	High	1	1	0	1
2020-08-31	2020-09-28	28	4	W	2	91	B103	M	4	53	TWH	Toy	toy	wood	High	1	0	0	1
2020-08-31	2020-09-28	28	4	W	2	91	B106	M	4	53	TWH	Toy	toy	wood	High	0	0	0	0
2020-08-31	2020-09-28	28	4	W	2	91	B108	M	4	53	TWH	Toy	toy	wood	High	0	0	0	1
2020-08-31	2020-09-28	28	4	W	2	70	B73	M	4	53	TWH	Toy	toy	wood	High	1	1	0	0
2020-08-31	2020-09-28	28	4	W	2	70	B74	M	4	53	TWH	Toy	toy	wood	High	1	1	0	1
2020-08-31	2020-09-28	28	4	W	2	70	B78	M	4	53	TWH	Toy	toy	wood	High	1	0	0	1
2020-08-31	2020-09-28	28	4	W	2	68	P241	F	4	53	TWH	Toy	toy	wood	High	1	1	0	1
2020-08-31	2020-09-28	28	4	W	2	91	R101	F	4	53	TWH	Toy	toy	wood	High	1	2	0	1
2020-08-31	2020-09-28	28	4	W	2	68	R157	F	4	53	TWH	Toy	toy	wood	High	1	1	0	1
2020-08-31	2020-09-28	28	4	W	2	68	R158	F	4	53	TWH	Toy	toy	wood	High	1	1	0	1
2020-08-31	2020-09-28	28	4	W	2	91	R97	F	4	53	TWH	Toy	toy	wood	High	0	0	0	0
2020-08-31	2020-09-28	28	4	W	2	91	R98	F	4	53	TWH	Toy	toy	wood	High	1	0	0	0
2020-08-31	2020-09-28	28	4	W	2	91	R99	F	4	53	TWH	Toy	toy	wood	High	0	0	0	0
2020-08-31	2020-09-28	28	4	W	2	68	W121	M	4	53	TWH	Toy	toy	wood	High	1	0	0	0
2020-08-31	2020-09-28	28	4	W	2	92	B112	M	4	56	WWL	wood	wood	wood	Low	1	1	1	1
2020-08-31	2020-09-28	28	4	W	2	92	B115	M	4	56	WWL	wood	wood	wood	Low	2	3	1	1
2020-08-31	2020-09-28	28	4	W	2	81	B146	M	4	56	WWL	wood	wood	wood	Low	1	1	1	1
2020-08-31	2020-09-28	28	4	W	2	81	B147	M	4	56	WWL	wood	wood	wood	Low	1	0	0	1
2020-08-31	2020-09-28	28	4	W	2	81	B150	M	4	56	WWL	wood	wood	wood	Low	1	2	1	1
2020-08-31	2020-09-28	28	4	W	2	68	P242	F	4	56	WWL	wood	wood	wood	Low	1	2	1	1
2020-08-31	2020-09-28	28	4	W	2	92	R103	F	4	56	WWL	wood	wood	wood	Low	1	1	1	0
2020-08-31	2020-09-28	28	4	W	2	92	R105	F	4	56	WWL	wood	wood	wood	Low	2	2	1	1
2020-08-31	2020-09-28	28	4	W	2	83	R58	F	4	56	WWL	wood	wood	wood	Low	2	2	1	1
2020-08-31	2020-09-28	28	4	W	2	83	R59	F	4	56	WWL	wood	wood	wood	Low	2	3	1	0
2020-08-31	2020-09-28	28	4	W	2	83	R60	F	4	56	WWL	wood	wood	wood	Low	.	.	.	.
2020-08-31	2020-09-28	28	4	W	2	83	R63	F	4	56	WWL	wood	wood	wood	Low	1	1	1	0
2020-08-31	2020-09-28	28	4	W	2	68	W119	M	4	56	WWL	wood	wood	wood	Low	3	2	1	1
2020-08-31	2020-09-28	28	4	W	2	68	W123	M	4	56	WWL	wood	wood	wood	Low	1	2	1	1
2020-08-31	2020-09-28	28	4	W	2	53	B143	M	4	57	WTL	wood	wood	toy	Low	1	0	0	0
2020-08-31	2020-09-28	28	4	W	2	75	B3	M	4	57	WTL	wood	wood	toy	Low	0	0	0	1
2020-08-31	2020-09-28	28	4	W	2	75	B5	M	4	57	WTL	wood	wood	toy	Low	1	1	0	1
2020-08-31	2020-09-28	28	4	W	2	76	B89	M	4	57	WTL	wood	wood	toy	Low	1	0	0	1
2020-08-31	2020-09-28	28	4	W	2	76	B93	M	4	57	WTL	wood	wood	toy	Low	1	0	0	1
2020-08-31	2020-09-28	28	4	W	2	76	B95	M	4	57	WTL	wood	wood	toy	Low	1	0	0	0
2020-08-31	2020-09-28	28	4	W	2	53	R120	F	4	57	WTL	wood	wood	toy	Low	1	0	0	1
2020-08-31	2020-09-28	28	4	W	2	53	R122	F	4	57	WTL	wood	wood	toy	Low	0	0	0	1
2020-08-31	2020-09-28	28	4	W	2	53	R126	F	4	57	WTL	wood	wood	toy	Low	1	0	0	1
2020-08-31	2020-09-28	28	4	W	2	66	R147	F	4	57	WTL	wood	wood	toy	Low	1	0	0	1
2020-08-31	2020-09-28	28	4	W	2	66	R149	F	4	57	WTL	wood	wood	toy	Low	1	0	0	1
2020-08-31	2020-09-28	28	4	W	2	66	R150	F	4	57	WTL	wood	wood	toy	Low	1	0	0	1
2020-08-31	2020-09-28	28	4	W	2	75	R4	F	4	57	WTL	wood	wood	toy	Low	1	1	0	1
2020-08-31	2020-09-28	28	4	W	2	66	W110	M	4	57	WTL	wood	wood	toy	Low	1	1	0	1
2020-08-31	2020-09-28	28	4	W	2	92	B113	M	4	58	TTL	Toy	toy	toy	Low	1	0	0	1
2020-08-31	2020-09-28	28	4	W	2	92	B114	M	4	58	TTL	Toy	toy	toy	Low	1	2	1	1
2020-08-31	2020-09-28	28	4	W	2	69	B55	M	4	58	TTL	Toy	toy	toy	Low	1	2	1	1
2020-08-31	2020-09-28	28	4	W	2	69	B57	M	4	58	TTL	Toy	toy	toy	Low	0	0	0	1
2020-08-31	2020-09-28	28	4	W	2	69	B58	M	4	58	TTL	Toy	toy	toy	Low	1	1	1	1
2020-08-31	2020-09-28	28	4	W	2	92	R104	F	4	58	TTL	Toy	toy	toy	Low	1	0	0	1
2020-08-31	2020-09-28	28	4	W	2	92	R106	F	4	58	TTL	Toy	toy	toy	Low	1	0	0	1
2020-08-31	2020-09-28	28	4	W	2	66	R146	F	4	58	TTL	Toy	toy	toy	Low	1	2	1	1
2020-08-31	2020-09-28	28	4	W	2	86	R34	F	4	58	TTL	Toy	toy	toy	Low	1	1	0	1
2020-08-31	2020-09-28	28	4	W	2	86	R36	F	4	58	TTL	Toy	toy	toy	Low	1	1	0	1
2020-08-31	2020-09-28	28	4	W	2	86	R38	F	4	58	TTL	Toy	toy	toy	Low	1	1	1	1
2020-08-31	2020-09-28	28	4	W	2	66	W107	M	4	58	TTL	Toy	toy	toy	Low	1	0	0	1
2020-08-31	2020-09-28	28	4	W	2	66	W108	M	4	58	TTL	Toy	toy	toy	Low	1	1	0	1
2020-08-31	2020-09-28	28	4	W	2	66	W112	M	4	58	TTL	Toy	toy	toy	Low	1	1	1	1
2020-08-31	2020-09-28	28	4	W	2	84	B160	M	4	59	TWL	Toy	toy	wood	Low	1	2	0	1
2020-08-31	2020-09-28	28	4	W	2	79	R13	F	4	59	TWL	Toy	toy	wood	Low	1	0	0	1
2020-08-31	2020-09-28	28	4	W	2	79	R14	F	4	59	TWL	Toy	toy	wood	Low	1	1	0	1
2020-08-31	2020-09-28	28	4	W	2	73	R155	F	4	59	TWL	Toy	toy	wood	Low	1	0	0	1
2020-08-31	2020-09-28	28	4	W	2	93	R22	F	4	59	TWL	Toy	toy	wood	Low	2	3	0	1
2020-08-31	2020-09-28	28	4	W	2	93	R23	F	4	59	TWL	Toy	toy	wood	Low	1	1	0	0
2020-08-31	2020-09-28	28	4	W	2	78	R28	F	4	59	TWL	Toy	toy	wood	Low	1	1	0	1
2020-08-31	2020-09-28	28	4	W	2	78	R29	F	4	59	TWL	Toy	toy	wood	Low	1	2	0	1
2020-08-31	2020-09-28	28	4	W	2	84	W101	M	4	59	TWL	Toy	toy	wood	Low	2	2	0	1
2020-08-31	2020-09-28	28	4	W	2	84	W104	M	4	59	TWL	Toy	toy	wood	Low	1	0	0	1
2020-08-31	2020-09-28	28	4	W	2	84	W106	M	4	59	TWL	Toy	toy	wood	Low	1	0	0	1
2020-08-31	2020-09-28	28	4	W	2	73	W114	M	4	59	TWL	Toy	toy	wood	Low	1	2	0	0
2020-08-31	2020-09-28	28	4	W	2	73	W117	M	4	59	TWL	Toy	toy	wood	Low	1	0	0	3
2020-08-31	2020-09-28	28	4	W	2	73	W118	M	4	59	TWL	Toy	toy	wood	Low	1	1	0	1
2020-08-10	2020-09-21	42	6	W	1	57	G11	F	1	0	TWL	Toy	toy	wood	Low	2	2	1	1
2020-08-10	2020-09-21	42	6	W	1	34	G133	F	1	0	TWL	Toy	toy	wood	Low	1	0	0	1
2020-08-10	2020-09-21	42	6	W	1	34	G134	F	1	0	TWL	Toy	toy	wood	Low	1	1	0	1
2020-08-10	2020-09-21	42	6	W	1	40	G43	F	1	0	TWL	Toy	toy	wood	Low	1	1	0	1
2020-08-10	2020-09-21	42	6	W	1	40	G45	F	1	0	TWL	Toy	toy	wood	Low	1	2	1	1
2020-08-10	2020-09-21	42	6	W	1	47	G71	F	1	0	TWL	Toy	toy	wood	Low	1	0	1	1
2020-08-10	2020-09-21	42	6	W	1	47	G72	F	1	0	TWL	Toy	toy	wood	Low	1	1	0	1
2020-08-10	2020-09-21	42	6	W	1	39	Y11	M	1	0	TWL	Toy	toy	wood	Low	1	0	0	1
2020-08-10	2020-09-21	42	6	W	1	39	Y12	M	1	0	TWL	Toy	toy	wood	Low	1	2	0	1
2020-08-10	2020-09-21	42	6	W	1	57	Y22	M	1	0	TWL	Toy	toy	wood	Low	3	2	1	1
2020-08-10	2020-09-21	42	6	W	1	40	Y57	M	1	0	TWL	Toy	toy	wood	Low	1	1	0	1
2020-08-10	2020-09-21	42	6	W	1	40	Y61	M	1	0	TWL	Toy	toy	wood	Low	1	1	0	1
2020-08-10	2020-09-21	42	6	W	1	47	Y81	M	1	0	TWL	Toy	toy	wood	Low	1	1	0	0
2020-08-10	2020-09-21	42	6	W	1	47	Y82	M	1	0	TWL	Toy	toy	wood	Low	0	0	0	0
2020-08-10	2020-09-21	42	6	W	1	50	G39	F	1	1	TTL	Toy	toy	toy	Low	1	2	1	1
2020-08-10	2020-09-21	42	6	W	1	37	G48	F	1	1	TTL	Toy	toy	toy	Low	1	2	1	1
2020-08-10	2020-09-21	42	6	W	1	37	G49	F	1	1	TTL	Toy	toy	toy	Low	2	2	2	1
2020-08-10	2020-09-21	42	6	W	1	61	G60	F	1	1	TTL	Toy	toy	toy	Low	1	0	1	1
2020-08-10	2020-09-21	42	6	W	1	61	G64	F	1	1	TTL	Toy	toy	toy	Low	1	2	1	1
2020-08-10	2020-09-21	42	6	W	1	59	G80	F	1	1	TTL	Toy	toy	toy	Low	1	1	1	1
2020-08-10	2020-09-21	42	6	W	1	59	G82	F	1	1	TTL	Toy	toy	toy	Low	1	0	1	1
2020-08-10	2020-09-21	42	6	W	1	50	Y51	M	1	1	TTL	Toy	toy	toy	Low	1	1	1	1
2020-08-10	2020-09-21	42	6	W	1	50	Y52	M	1	1	TTL	Toy	toy	toy	Low	1	1	1	1
2020-08-10	2020-09-21	42	6	W	1	50	Y53	M	1	1	TTL	Toy	toy	toy	Low	1	0	1	2
2020-08-10	2020-09-21	42	6	W	1	59	Y93	M	1	1	TTL	Toy	toy	toy	Low	1	0	1	1
2020-08-10	2020-09-21	42	6	W	1	59	Y97	M	1	1	TTL	Toy	toy	toy	Low	1	1	1	1
2020-08-10	2020-09-21	42	6	W	1	59	Y98	M	1	1	TTL	Toy	toy	toy	Low	1	1	1	2
2020-08-10	2020-09-21	42	6	W	1	59	Y99	M	1	1	TTL	Toy	toy	toy	Low	1	1	1	1
2020-08-10	2020-09-21	42	6	W	1	38	G163	F	1	2	WTL	wood	wood	toy	Low	0	0	1	1
2020-08-10	2020-09-21	42	6	W	1	38	G164	F	1	2	WTL	wood	wood	toy	Low	3	2	1	1
2020-08-10	2020-09-21	42	6	W	1	38	G167	F	1	2	WTL	wood	wood	toy	Low	1	1	0	1
2020-08-10	2020-09-21	42	6	W	1	38	G168	F	1	2	WTL	wood	wood	toy	Low	1	1	0	1
2020-08-10	2020-09-21	42	6	W	1	49	G25	F	1	2	WTL	wood	wood	toy	Low	1	0	0	1
2020-08-10	2020-09-21	42	6	W	1	47	G68	F	1	2	WTL	wood	wood	toy	Low	1	2	1	1
2020-08-10	2020-09-21	42	6	W	1	47	G69	F	1	2	WTL	wood	wood	toy	Low	1	1	0	1
2020-08-10	2020-09-21	42	6	W	1	38	Y153	M	1	2	WTL	wood	wood	toy	Low	1	1	0	1
2020-08-10	2020-09-21	42	6	W	1	38	Y154	M	1	2	WTL	wood	wood	toy	Low	2	2	1	1
2020-08-10	2020-09-21	42	6	W	1	38	Y157	M	1	2	WTL	wood	wood	toy	Low	1	1	0	0
2020-08-10	2020-09-21	42	6	W	1	49	Y38	M	1	2	WTL	wood	wood	toy	Low	1	2	0	1
2020-08-10	2020-09-21	42	6	W	1	49	Y39	M	1	2	WTL	wood	wood	toy	Low	1	0	0	1
2020-08-10	2020-09-21	42	6	W	1	47	Y85	M	1	2	WTL	wood	wood	toy	Low	1	1	0	1
2020-08-10	2020-09-21	42	6	W	1	47	Y86	M	1	2	WTL	wood	wood	toy	Low	1	1	0	1
2020-08-10	2020-09-21	42	6	W	1	35	G104	F	1	3	WWL	wood	wood	wood	Low	1	1	0	1
2020-08-10	2020-09-21	42	6	W	1	35	G107	F	1	3	WWL	wood	wood	wood	Low	1	1	0	2
2020-08-10	2020-09-21	42	6	W	1	35	G110	F	1	3	WWL	wood	wood	wood	Low	1	1	0	2
2020-08-10	2020-09-21	42	6	W	1	63	G174	F	1	3	WWL	wood	wood	wood	Low	1	1	0	0
2020-08-10	2020-09-21	42	6	W	1	63	G175	F	1	3	WWL	wood	wood	wood	Low	1	1	1	1
2020-08-10	2020-09-21	42	6	W	1	63	G178	F	1	3	WWL	wood	wood	wood	Low	1	2	1	1
2020-08-10	2020-09-21	42	6	W	1	63	G180	F	1	3	WWL	wood	wood	wood	Low	0	0	0	0
2020-08-10	2020-09-21	42	6	W	1	35	Y110	M	1	3	WWL	wood	wood	wood	Low	1	1	0	1
2020-08-10	2020-09-21	42	6	W	1	54	Y137	M	1	3	WWL	wood	wood	wood	Low	1	2	0	1
2020-08-10	2020-09-21	42	6	W	1	54	Y139	M	1	3	WWL	wood	wood	wood	Low	1	2	0	2
2020-08-10	2020-09-21	42	6	W	1	37	Y65	M	1	3	WWL	wood	wood	wood	Low	1	2	0	2
2020-08-10	2020-09-21	42	6	W	1	37	Y67	M	1	3	WWL	wood	wood	wood	Low	1	2	0	1
2020-08-10	2020-09-21	42	6	W	1	59	Y94	M	1	3	WWL	wood	wood	wood	Low	1	2	0	1
2020-08-10	2020-09-21	42	6	W	1	59	Y95	M	1	3	WWL	wood	wood	wood	Low	1	2	0	1
2020-08-10	2020-09-21	42	6	W	1	57	G10	F	1	6	TWH	Toy	toy	wood	High	1	1	0	1
2020-08-10	2020-09-21	42	6	W	1	45	G115	F	1	6	TWH	Toy	toy	wood	High	0	0	1	1
2020-08-10	2020-09-21	42	6	W	1	57	G13	F	1	6	TWH	Toy	toy	wood	High	0	0	1	1
2020-08-10	2020-09-21	42	6	W	1	58	G154	F	1	6	TWH	Toy	toy	wood	High	0	0	0	0
2020-08-10	2020-09-21	42	6	W	1	58	G155	F	1	6	TWH	Toy	toy	wood	High	1	0	1	2
2020-08-10	2020-09-21	42	6	W	1	49	G26	F	1	6	TWH	Toy	toy	wood	High	1	1	1	1
2020-08-10	2020-09-21	42	6	W	1	52	G77	F	1	6	TWH	Toy	toy	wood	High	1	0	1	2
2020-08-10	2020-09-21	42	6	W	1	45	Y116	M	1	6	TWH	Toy	toy	wood	High	1	0	1	1
2020-08-10	2020-09-21	42	6	W	1	49	Y36	M	1	6	TWH	Toy	toy	wood	High	1	0	1	1
2020-08-10	2020-09-21	42	6	W	1	49	Y41	M	1	6	TWH	Toy	toy	wood	High	1	1	1	0
2020-08-10	2020-09-21	42	6	W	1	49	Y44	M	1	6	TWH	Toy	toy	wood	High	1	2	1	1
2020-08-10	2020-09-21	42	6	W	1	52	Y88	M	1	6	TWH	Toy	toy	wood	High	1	1	1	1
2020-08-10	2020-09-21	42	6	W	1	52	Y91	M	1	6	TWH	Toy	toy	wood	High	1	0	0	1
2020-08-10	2020-09-21	42	6	W	1	52	Y92	M	1	6	TWH	Toy	toy	wood	High	1	0	1	1
2020-08-10	2020-09-21	42	6	W	1	57	G12	F	1	7	WTH	wood	wood	toy	High	1	0	1	1
2020-08-10	2020-09-21	42	6	W	1	34	G131	F	1	7	WTH	wood	wood	toy	High	1	1	1	1
2020-08-10	2020-09-21	42	6	W	1	60	G170	F	1	7	WTH	wood	wood	toy	High	1	1	1	1
2020-08-10	2020-09-21	42	6	W	1	60	G171	F	1	7	WTH	wood	wood	toy	High	1	0	0	1
2020-08-10	2020-09-21	42	6	W	1	37	G50	F	1	7	WTH	wood	wood	toy	High	0	0	0	1
2020-08-10	2020-09-21	42	6	W	1	37	G51	F	1	7	WTH	wood	wood	toy	High	1	0	1	1
2020-08-10	2020-09-21	42	6	W	1	57	G8	F	1	7	WTH	wood	wood	toy	High	1	1	0	0
2020-08-10	2020-09-21	42	6	W	1	34	Y128	M	1	7	WTH	wood	wood	toy	High	1	0	0	2
2020-08-10	2020-09-21	42	6	W	1	57	Y20	M	1	7	WTH	wood	wood	toy	High	1	0	1	0
2020-08-10	2020-09-21	42	6	W	1	57	Y21	M	1	7	WTH	wood	wood	toy	High	1	0	0	0
2020-08-10	2020-09-21	42	6	W	1	49	Y40	M	1	7	WTH	wood	wood	toy	High	1	1	1	0
2020-08-10	2020-09-21	42	6	W	1	49	Y42	M	1	7	WTH	wood	wood	toy	High	1	1	1	1
2020-08-10	2020-09-21	42	6	W	1	37	Y66	M	1	7	WTH	wood	wood	toy	High	1	0	1	1
2020-08-10	2020-09-21	42	6	W	1	37	Y69	M	1	7	WTH	wood	wood	toy	High	0	0	1	1
2020-08-10	2020-09-21	42	6	W	1	18	G141	F	1	8	WWH	wood	wood	wood	High	1	2	1	1
2020-08-10	2020-09-21	42	6	W	1	18	G142	F	1	8	WWH	wood	wood	wood	High	1	0	0	1
2020-08-10	2020-09-21	42	6	W	1	44	G161	F	1	8	WWH	wood	wood	wood	High	1	0	0	1
2020-08-10	2020-09-21	42	6	W	1	41	G55	F	1	8	WWH	wood	wood	wood	High	1	0	0	1
2020-08-10	2020-09-21	42	6	W	1	41	G59	F	1	8	WWH	wood	wood	wood	High	1	0	0	1
2020-08-10	2020-09-21	42	6	W	1	61	G63	F	1	8	WWH	wood	wood	wood	High	1	0	1	2
2020-08-10	2020-09-21	42	6	W	1	61	G66	F	1	8	WWH	wood	wood	wood	High	1	1	1	1
2020-08-10	2020-09-21	42	6	W	1	18	Y134	M	1	8	WWH	wood	wood	wood	High	1	1	0	0
2020-08-10	2020-09-21	42	6	W	1	18	Y136	M	1	8	WWH	wood	wood	wood	High	1	0	0	0
2020-08-10	2020-09-21	42	6	W	1	44	Y147	M	1	8	WWH	wood	wood	wood	High	1	0	1	1
2020-08-10	2020-09-21	42	6	W	1	38	Y152	M	1	8	WWH	wood	wood	wood	High	1	0	1	0
2020-08-10	2020-09-21	42	6	W	1	38	Y155	M	1	8	WWH	wood	wood	wood	High	1	0	1	1
2020-08-10	2020-09-21	42	6	W	1	61	Y77	M	1	8	WWH	wood	wood	wood	High	1	1	0	1
2020-08-10	2020-09-21	42	6	W	1	61	Y78	M	1	8	WWH	wood	wood	wood	High	1	0	1	1
2020-08-10	2020-09-21	42	6	W	1	49	G27	F	1	9	TTH	Toy	toy	toy	High	1	2	1	1
2020-08-10	2020-09-21	42	6	W	1	49	G28	F	1	9	TTH	Toy	toy	toy	High	3	2	1	1
2020-08-10	2020-09-21	42	6	W	1	62	G30	F	1	9	TTH	Toy	toy	toy	High	1	0	0	1
2020-08-10	2020-09-21	42	6	W	1	62	G31	F	1	9	TTH	Toy	toy	toy	High	2	2	1	0
2020-08-10	2020-09-21	42	6	W	1	50	G38	F	1	9	TTH	Toy	toy	toy	High	1	2	1	1
2020-08-10	2020-09-21	42	6	W	1	57	G7	F	1	9	TTH	Toy	toy	toy	High	1	2	0	1
2020-08-10	2020-09-21	42	6	W	1	57	G9	F	1	9	TTH	Toy	toy	toy	High	2	2	1	1
2020-08-10	2020-09-21	42	6	W	1	57	Y19	M	1	9	TTH	Toy	toy	toy	High	1	1	1	0
2020-08-10	2020-09-21	42	6	W	1	49	Y37	M	1	9	TTH	Toy	toy	toy	High	1	2	1	1
2020-08-10	2020-09-21	42	6	W	1	49	Y43	M	1	9	TTH	Toy	toy	toy	High	1	1	1	1
2020-08-10	2020-09-21	42	6	W	1	62	Y47	M	1	9	TTH	Toy	toy	toy	High	1	2	1	1
2020-08-10	2020-09-21	42	6	W	1	62	Y48	M	1	9	TTH	Toy	toy	toy	High	1	1	0	1
2020-08-10	2020-09-21	42	6	W	1	62	Y49	M	1	9	TTH	Toy	toy	toy	High	3	3	1	1
2020-08-10	2020-09-21	42	6	W	1	50	Y55	M	1	9	TTH	Toy	toy	toy	High	3	2	1	0
2020-08-10	2020-09-21	42	6	W	1	18	G138	F	2	10	WWL	wood	wood	wood	Low	2	2	0	1
2020-08-10	2020-09-21	42	6	W	1	18	G143	F	2	10	WWL	wood	wood	wood	Low	1	0	0	1
2020-08-10	2020-09-21	42	6	W	1	44	G157	F	2	10	WWL	wood	wood	wood	Low	1	0	0	1
2020-08-10	2020-09-21	42	6	W	1	44	G159	F	2	10	WWL	wood	wood	wood	Low	1	1	0	1
2020-08-10	2020-09-21	42	6	W	1	44	G162	F	2	10	WWL	wood	wood	wood	Low	1	1	0	0
2020-08-10	2020-09-21	42	6	W	1	52	G76	F	2	10	WWL	wood	wood	wood	Low	1	1	0	1
2020-08-10	2020-09-21	42	6	W	1	52	G78	F	2	10	WWL	wood	wood	wood	Low	1	1	0	1
2020-08-10	2020-09-21	42	6	W	1	18	Y132	M	2	10	WWL	wood	wood	wood	Low	1	2	0	1
2020-08-10	2020-09-21	42	6	W	1	18	Y135	M	2	10	WWL	wood	wood	wood	Low	1	0	0	0
2020-08-10	2020-09-21	42	6	W	1	44	Y149	M	2	10	WWL	wood	wood	wood	Low	1	1	0	1
2020-08-10	2020-09-21	42	6	W	1	56	Y31	M	2	10	WWL	wood	wood	wood	Low	1	1	0	0
2020-08-10	2020-09-21	42	6	W	1	56	Y33	M	2	10	WWL	wood	wood	wood	Low	1	1	0	2
2020-08-10	2020-09-21	42	6	W	1	56	Y35	M	2	10	WWL	wood	wood	wood	Low	1	0	0	0
2020-08-10	2020-09-21	42	6	W	1	52	Y89	M	2	10	WWL	wood	wood	wood	Low	0	0	0	1
2020-08-10	2020-09-21	42	6	W	1	38	G165	F	2	11	WTL	wood	wood	toy	Low	1	1	1	1
2020-08-10	2020-09-21	42	6	W	1	38	G166	F	2	11	WTL	wood	wood	toy	Low	1	2	1	1
2020-08-10	2020-09-21	42	6	W	1	38	G169	F	2	11	WTL	wood	wood	toy	Low	1	1	1	1
2020-08-10	2020-09-21	42	6	W	1	63	G173	F	2	11	WTL	wood	wood	toy	Low	1	1	0	1
2020-08-10	2020-09-21	42	6	W	1	63	G176	F	2	11	WTL	wood	wood	toy	Low	1	1	0	1
2020-08-10	2020-09-21	42	6	W	1	50	G40	F	2	11	WTL	wood	wood	toy	Low	1	2	1	1
2020-08-10	2020-09-21	42	6	W	1	50	G41	F	2	11	WTL	wood	wood	toy	Low	1	1	0	1
2020-08-10	2020-09-21	42	6	W	1	63	O263	M	2	11	WTL	wood	wood	toy	Low	1	2	1	1
2020-08-10	2020-09-21	42	6	W	1	63	O266	M	2	11	WTL	wood	wood	toy	Low	1	1	0	1
2020-08-10	2020-09-21	42	6	W	1	45	Y111	M	2	11	WTL	wood	wood	toy	Low	1	1	1	1
2020-08-10	2020-09-21	42	6	W	1	45	Y113	M	2	11	WTL	wood	wood	toy	Low	1	1	0	1
2020-08-10	2020-09-21	42	6	W	1	45	Y114	M	2	11	WTL	wood	wood	toy	Low	1	1	0	1
2020-08-10	2020-09-21	42	6	W	1	38	Y156	M	2	11	WTL	wood	wood	toy	Low	1	2	1	0
2020-08-10	2020-09-21	42	6	W	1	50	Y54	M	2	11	WTL	wood	wood	toy	Low	1	1	1	1
2020-08-10	2020-09-21	42	6	W	1	48	G102	F	2	12	TWL	Toy	toy	wood	Low	1	2	0	1
2020-08-10	2020-09-21	42	6	W	1	58	G156	F	2	12	TWL	Toy	toy	wood	Low	1	1	0	0
2020-08-10	2020-09-21	42	6	W	1	59	G79	F	2	12	TWL	Toy	toy	wood	Low	1	2	0	2
2020-08-10	2020-09-21	42	6	W	1	59	G81	F	2	12	TWL	Toy	toy	wood	Low	1	1	0	1
2020-08-10	2020-09-21	42	6	W	1	59	G83	F	2	12	TWL	Toy	toy	wood	Low	1	2	1	0
2020-08-10	2020-09-21	42	6	W	1	48	G98	F	2	12	TWL	Toy	toy	wood	Low	1	2	1	1
2020-08-10	2020-09-21	42	6	W	1	48	G99	F	2	12	TWL	Toy	toy	wood	Low	3	2	1	1
2020-08-10	2020-09-21	42	6	W	1	48	Y100	M	2	12	TWL	Toy	toy	wood	Low	2	2	1	2
2020-08-10	2020-09-21	42	6	W	1	58	Y145	M	2	12	TWL	Toy	toy	wood	Low	3	2	1	1
2020-08-10	2020-09-21	42	6	W	1	40	Y59	M	2	12	TWL	Toy	toy	wood	Low	1	0	0	1
2020-08-10	2020-09-21	42	6	W	1	40	Y60	M	2	12	TWL	Toy	toy	wood	Low	1	2	1	1
2020-08-10	2020-09-21	42	6	W	1	40	Y62	M	2	12	TWL	Toy	toy	wood	Low	2	2	0	1
2020-08-10	2020-09-21	42	6	W	1	40	Y63	M	2	12	TWL	Toy	toy	wood	Low	1	2	1	1
2020-08-10	2020-09-21	42	6	W	1	59	Y96	M	2	12	TWL	Toy	toy	wood	Low	1	1	1	0
2020-08-10	2020-09-21	42	6	W	1	48	G100	F	2	13	TTL	Toy	toy	toy	Low	1	0	0	1
2020-08-10	2020-09-21	42	6	W	1	48	G101	F	2	13	TTL	Toy	toy	toy	Low	1	0	0	1
2020-08-10	2020-09-21	42	6	W	1	42	G116	F	2	13	TTL	Toy	toy	toy	Low	1	1	0	1
2020-08-10	2020-09-21	42	6	W	1	42	G117	F	2	13	TTL	Toy	toy	toy	Low	1	1	0	1
2020-08-10	2020-09-21	42	6	W	1	42	G118	F	2	13	TTL	Toy	toy	toy	Low	1	1	0	1
2020-08-10	2020-09-21	42	6	W	1	42	G119	F	2	13	TTL	Toy	toy	toy	Low	1	0	1	1
2020-08-10	2020-09-21	42	6	W	1	58	G152	F	2	13	TTL	Toy	toy	toy	Low	0	0	0	1
2020-08-10	2020-09-21	42	6	W	1	48	Y102	M	2	13	TTL	Toy	toy	toy	Low	1	0	0	1
2020-08-10	2020-09-21	42	6	W	1	48	Y103	M	2	13	TTL	Toy	toy	toy	Low	1	0	1	1
2020-08-10	2020-09-21	42	6	W	1	35	Y106	M	2	13	TTL	Toy	toy	toy	Low	1	1	0	1
2020-08-10	2020-09-21	42	6	W	1	35	Y107	M	2	13	TTL	Toy	toy	toy	Low	1	1	0	1
2020-08-10	2020-09-21	42	6	W	1	35	Y108	M	2	13	TTL	Toy	toy	toy	Low	1	1	0	1
2020-08-10	2020-09-21	42	6	W	1	35	Y109	M	2	13	TTL	Toy	toy	toy	Low	1	0	0	1
2020-08-10	2020-09-21	42	6	W	1	58	Y143	M	2	13	TTL	Toy	toy	toy	Low	1	2	1	1
2020-08-10	2020-09-21	42	6	W	1	35	G106	F	2	16	WTH	wood	wood	toy	High	1	1	1	1
2020-08-10	2020-09-21	42	6	W	1	35	G108	F	2	16	WTH	wood	wood	toy	High	0	0	1	1
2020-08-10	2020-09-21	42	6	W	1	35	G109	F	2	16	WTH	wood	wood	toy	High	1	1	0	2
2020-08-10	2020-09-21	42	6	W	1	54	G144	F	2	16	WTH	wood	wood	toy	High	1	0	1	1
2020-08-10	2020-09-21	42	6	W	1	54	G149	F	2	16	WTH	wood	wood	toy	High	0	0	1	1
2020-08-10	2020-09-21	42	6	W	1	60	G172	F	2	16	WTH	wood	wood	toy	High	1	2	1	0
2020-08-10	2020-09-21	42	6	W	1	62	G29	F	2	16	WTH	wood	wood	toy	High	1	0	1	0
2020-08-10	2020-09-21	42	6	W	1	60	O256	M	2	16	WTH	wood	wood	toy	High	1	1	0	0
2020-08-10	2020-09-21	42	6	W	1	60	O257	M	2	16	WTH	wood	wood	toy	High	1	1	0	1
2020-08-10	2020-09-21	42	6	W	1	60	O258	M	2	16	WTH	wood	wood	toy	High	1	1	1	1
2020-08-10	2020-09-21	42	6	W	1	35	Y105	M	2	16	WTH	wood	wood	toy	High	1	1	1	2
2020-08-10	2020-09-21	42	6	W	1	54	Y138	M	2	16	WTH	wood	wood	toy	High	1	0	1	1
2020-08-10	2020-09-21	42	6	W	1	57	Y17	M	2	16	WTH	wood	wood	toy	High	1	0	1	1
2020-08-10	2020-09-21	42	6	W	1	57	Y18	M	2	16	WTH	wood	wood	toy	High	1	1	1	1
2020-08-10	2020-09-21	42	6	W	1	51	G124	F	2	17	WWH	wood	wood	wood	High	1	1	0	1
2020-08-10	2020-09-21	42	6	W	1	51	G125	F	2	17	WWH	wood	wood	wood	High	1	0	1	1
2020-08-10	2020-09-21	42	6	W	1	51	G126	F	2	17	WWH	wood	wood	wood	High	1	1	1	0
2020-08-10	2020-09-21	42	6	W	1	51	G128	F	2	17	WWH	wood	wood	wood	High	1	0	0	1
2020-08-10	2020-09-21	42	6	W	1	34	G129	F	2	17	WWH	wood	wood	wood	High	.	.	.	.
2020-08-10	2020-09-21	42	6	W	1	34	G132	F	2	17	WWH	wood	wood	wood	High	1	1	0	2
2020-08-10	2020-09-21	42	6	W	1	34	G136	F	2	17	WWH	wood	wood	wood	High	2	2	2	2
2020-08-10	2020-09-21	42	6	W	1	60	O259	M	2	17	WWH	wood	wood	wood	High	1	1	1	1
2020-08-10	2020-09-21	42	6	W	1	60	O260	M	2	17	WWH	wood	wood	wood	High	1	1	1	1
2020-08-10	2020-09-21	42	6	W	1	60	O261	M	2	17	WWH	wood	wood	wood	High	1	2	1	1
2020-08-10	2020-09-21	42	6	W	1	51	Y123	M	2	17	WWH	wood	wood	wood	High	1	1	1	1
2020-08-10	2020-09-21	42	6	W	1	51	Y125	M	2	17	WWH	wood	wood	wood	High	2	3	1	1
2020-08-10	2020-09-21	42	6	W	1	51	Y126	M	2	17	WWH	wood	wood	wood	High	1	1	0	1
2020-08-10	2020-09-21	42	6	W	1	60	Y159	M	2	17	WWH	wood	wood	wood	High	1	1	0	0
2020-08-10	2020-09-21	42	6	W	1	48	G103	F	2	18	TTH	Toy	toy	toy	High	1	1	0	1
2020-08-10	2020-09-21	42	6	W	1	44	G158	F	2	18	TTH	Toy	toy	toy	High	1	2	0	0
2020-08-10	2020-09-21	42	6	W	1	44	G160	F	2	18	TTH	Toy	toy	toy	High	1	1	0	1
2020-08-10	2020-09-21	42	6	W	1	37	G47	F	2	18	TTH	Toy	toy	toy	High	1	1	0	1
2020-08-10	2020-09-21	42	6	W	1	37	G52	F	2	18	TTH	Toy	toy	toy	High	1	0	1	1
2020-08-10	2020-09-21	42	6	W	1	37	G53	F	2	18	TTH	Toy	toy	toy	High	1	1	0	1
2020-08-10	2020-09-21	42	6	W	1	48	G97	F	2	18	TTH	Toy	toy	toy	High	1	1	0	1
2020-08-10	2020-09-21	42	6	W	1	48	Y101	M	2	18	TTH	Toy	toy	toy	High	1	2	1	1
2020-08-10	2020-09-21	42	6	W	1	48	Y104	M	2	18	TTH	Toy	toy	toy	High	1	0	0	1
2020-08-10	2020-09-21	42	6	W	1	42	Y117	M	2	18	TTH	Toy	toy	toy	High	1	2	0	2
2020-08-10	2020-09-21	42	6	W	1	42	Y119	M	2	18	TTH	Toy	toy	toy	High	1	0	0	1
2020-08-10	2020-09-21	42	6	W	1	44	Y148	M	2	18	TTH	Toy	toy	toy	High	1	0	0	1
2020-08-10	2020-09-21	42	6	W	1	44	Y150	M	2	18	TTH	Toy	toy	toy	High	1	2	1	1
2020-08-10	2020-09-21	42	6	W	1	37	Y68	M	2	18	TTH	Toy	toy	toy	High	1	0	0	1
2020-08-10	2020-09-21	42	6	W	1	45	G111	F	2	19	TWH	Toy	toy	wood	High	1	1	0	1
2020-08-10	2020-09-21	42	6	W	1	45	G113	F	2	19	TWH	Toy	toy	wood	High	1	2	1	1
2020-08-10	2020-09-21	42	6	W	1	45	G114	F	2	19	TWH	Toy	toy	wood	High	1	2	1	1
2020-08-10	2020-09-21	42	6	W	1	36	G84	F	2	19	TWH	Toy	toy	wood	High	1	1	1	1
2020-08-10	2020-09-21	42	6	W	1	36	G86	F	2	19	TWH	Toy	toy	wood	High	1	1	1	1
2020-08-10	2020-09-21	42	6	W	1	36	G90	F	2	19	TWH	Toy	toy	wood	High	1	2	1	1
2020-08-10	2020-09-21	42	6	W	1	36	G92	F	2	19	TWH	Toy	toy	wood	High	1	0	0	1
2020-08-10	2020-09-21	42	6	W	1	46	Y1	M	2	19	TWH	Toy	toy	wood	High	1	2	0	1
2020-08-10	2020-09-21	42	6	W	1	45	Y112	M	2	19	TWH	Toy	toy	wood	High	3	2	1	0
2020-08-10	2020-09-21	42	6	W	1	34	Y129	M	2	19	TWH	Toy	toy	wood	High	1	0	1	1
2020-08-10	2020-09-21	42	6	W	1	34	Y131	M	2	19	TWH	Toy	toy	wood	High	1	0	0	1
2020-08-10	2020-09-21	42	6	W	1	55	Y26	M	2	19	TWH	Toy	toy	wood	High	1	1	0	1
2020-08-10	2020-09-21	42	6	W	1	55	Y27	M	2	19	TWH	Toy	toy	wood	High	1	0	0	1
2020-08-10	2020-09-21	42	6	W	1	46	Y7	M	2	19	TWH	Toy	toy	wood	High	1	0	0	1
2020-08-10	2020-09-21	42	6	W	1	55	G18	F	3	20	TTL	Toy	toy	toy	Low	1	2	0	1
2020-08-10	2020-09-21	42	6	W	1	55	G20	F	3	20	TTL	Toy	toy	toy	Low	1	2	1	1
2020-08-10	2020-09-21	42	6	W	1	56	G23	F	3	20	TTL	Toy	toy	toy	Low	1	0	0	1
2020-08-10	2020-09-21	42	6	W	1	46	G3	F	3	20	TTL	Toy	toy	toy	Low	1	1	1	1
2020-08-10	2020-09-21	42	6	W	1	36	G85	F	3	20	TTL	Toy	toy	toy	Low	1	0	1	0
2020-08-10	2020-09-21	42	6	W	1	36	G87	F	3	20	TTL	Toy	toy	toy	Low	1	1	1	1
2020-08-10	2020-09-21	42	6	W	1	36	G93	F	3	20	TTL	Toy	toy	toy	Low	1	1	1	1
2020-08-10	2020-09-21	42	6	W	1	56	Y29	M	3	20	TTL	Toy	toy	toy	Low	1	0	0	1
2020-08-10	2020-09-21	42	6	W	1	46	Y3	M	3	20	TTL	Toy	toy	toy	Low	1	1	1	1
2020-08-10	2020-09-21	42	6	W	1	56	Y30	M	3	20	TTL	Toy	toy	toy	Low	1	0	0	1
2020-08-10	2020-09-21	42	6	W	1	56	Y32	M	3	20	TTL	Toy	toy	toy	Low	3	3	1	1
2020-08-10	2020-09-21	42	6	W	1	46	Y4	M	3	20	TTL	Toy	toy	toy	Low	1	1	1	1
2020-08-10	2020-09-21	42	6	W	1	46	Y6	M	3	20	TTL	Toy	toy	toy	Low	1	1	1	2
2020-08-10	2020-09-21	42	6	W	1	46	Y8	M	3	20	TTL	Toy	toy	toy	Low	1	1	0	1
2020-08-10	2020-09-21	42	6	W	1	46	G1	F	3	21	WWL	wood	wood	wood	Low	1	0	0	2
2020-08-10	2020-09-21	42	6	W	1	45	G112	F	3	21	WWL	wood	wood	wood	Low	1	2	1	2
2020-08-10	2020-09-21	42	6	W	1	18	G137	F	3	21	WWL	wood	wood	wood	Low	0	0	1	1
2020-08-10	2020-09-21	42	6	W	1	18	G140	F	3	21	WWL	wood	wood	wood	Low	1	1	0	1
2020-08-10	2020-09-21	42	6	W	1	46	G2	F	3	21	WWL	wood	wood	wood	Low	1	1	0	1
2020-08-10	2020-09-21	42	6	W	1	62	G32	F	3	21	WWL	wood	wood	wood	Low	1	1	1	1
2020-08-10	2020-09-21	42	6	W	1	62	G34	F	3	21	WWL	wood	wood	wood	Low	1	1	0	1
2020-08-10	2020-09-21	42	6	W	1	45	Y115	M	3	21	WWL	wood	wood	wood	Low	1	0	1	1
2020-08-10	2020-09-21	42	6	W	1	18	Y133	M	3	21	WWL	wood	wood	wood	Low	1	1	1	1
2020-08-10	2020-09-21	42	6	W	1	46	Y2	M	3	21	WWL	wood	wood	wood	Low	1	0	1	1
2020-08-10	2020-09-21	42	6	W	1	62	Y45	M	3	21	WWL	wood	wood	wood	Low	1	0	1	1
2020-08-10	2020-09-21	42	6	W	1	62	Y46	M	3	21	WWL	wood	wood	wood	Low	1	1	1	1
2020-08-10	2020-09-21	42	6	W	1	46	Y5	M	3	21	WWL	wood	wood	wood	Low	1	1	1	1
2020-08-10	2020-09-21	42	6	W	1	62	Y50	M	3	21	WWL	wood	wood	wood	Low	1	1	0	1
2020-08-10	2020-09-21	42	6	W	1	54	G145	F	3	22	WTL	wood	wood	toy	Low	1	1	1	1
2020-08-10	2020-09-21	42	6	W	1	54	G148	F	3	22	WTL	wood	wood	toy	Low	1	1	1	2
2020-08-10	2020-09-21	42	6	W	1	54	G150	F	3	22	WTL	wood	wood	toy	Low	1	0	1	1
2020-08-10	2020-09-21	42	6	W	1	36	G88	F	3	22	WTL	wood	wood	toy	Low	1	0	1	1
2020-08-10	2020-09-21	42	6	W	1	36	G89	F	3	22	WTL	wood	wood	toy	Low	1	0	1	1
2020-08-10	2020-09-21	42	6	W	1	36	G94	F	3	22	WTL	wood	wood	toy	Low	1	0	0	1
2020-08-10	2020-09-21	42	6	W	1	36	G95	F	3	22	WTL	wood	wood	toy	Low	1	1	0	1
2020-08-10	2020-09-21	42	6	W	1	60	O255	M	3	22	WTL	wood	wood	toy	Low	1	1	1	1
2020-08-10	2020-09-21	42	6	W	1	54	Y140	M	3	22	WTL	wood	wood	toy	Low	1	0	1	1
2020-08-10	2020-09-21	42	6	W	1	60	Y158	M	3	22	WTL	wood	wood	toy	Low	1	0	0	1
2020-08-10	2020-09-21	42	6	W	1	60	Y160	M	3	22	WTL	wood	wood	toy	Low	1	0	0	1
2020-08-10	2020-09-21	42	6	W	1	55	Y23	M	3	22	WTL	wood	wood	toy	Low	1	1	1	1
2020-08-10	2020-09-21	42	6	W	1	55	Y24	M	3	22	WTL	wood	wood	toy	Low	1	1	0	0
2020-08-10	2020-09-21	42	6	W	1	55	Y25	M	3	22	WTL	wood	wood	toy	Low	1	0	1	1
2020-08-10	2020-09-21	42	6	W	1	55	G14	F	3	23	TWL	Toy	toy	wood	Low	1	2	0	1
2020-08-10	2020-09-21	42	6	W	1	55	G15	F	3	23	TWL	Toy	toy	wood	Low	2	3	1	1
2020-08-10	2020-09-21	42	6	W	1	55	G17	F	3	23	TWL	Toy	toy	wood	Low	1	2	0	1
2020-08-10	2020-09-21	42	6	W	1	55	G19	F	3	23	TWL	Toy	toy	wood	Low	1	1	0	1
2020-08-10	2020-09-21	42	6	W	1	61	G61	F	3	23	TWL	Toy	toy	wood	Low	1	2	0	1
2020-08-10	2020-09-21	42	6	W	1	61	G62	F	3	23	TWL	Toy	toy	wood	Low	1	1	0	1
2020-08-10	2020-09-21	42	6	W	1	61	G65	F	3	23	TWL	Toy	toy	wood	Low	1	2	0	1
2020-08-10	2020-09-21	42	6	W	1	63	O262	M	3	23	TWL	Toy	toy	wood	Low	1	1	0	1
2020-08-10	2020-09-21	42	6	W	1	63	O264	M	3	23	TWL	Toy	toy	wood	Low	1	1	0	1
2020-08-10	2020-09-21	42	6	W	1	63	O265	M	3	23	TWL	Toy	toy	wood	Low	0	0	0	1
2020-08-10	2020-09-21	42	6	W	1	41	Y71	M	3	23	TWL	Toy	toy	wood	Low	3	2	1	1
2020-08-10	2020-09-21	42	6	W	1	41	Y72	M	3	23	TWL	Toy	toy	wood	Low	3	2	1	1
2020-08-10	2020-09-21	42	6	W	1	41	Y76	M	3	23	TWL	Toy	toy	wood	Low	1	2	0	1
2020-08-10	2020-09-21	42	6	W	1	61	Y79	M	3	23	TWL	Toy	toy	wood	Low	1	1	0	1
2020-08-10	2020-09-21	42	6	W	1	42	G122	F	3	26	TTH	Toy	toy	toy	High	2	3	1	1
2020-08-10	2020-09-21	42	6	W	1	56	G22	F	3	26	TTH	Toy	toy	toy	High	1	1	0	1
2020-08-10	2020-09-21	42	6	W	1	56	G24	F	3	26	TTH	Toy	toy	toy	High	1	0	0	1
2020-08-10	2020-09-21	42	6	W	1	39	G4	F	3	26	TTH	Toy	toy	toy	High	1	1	0	2
2020-08-10	2020-09-21	42	6	W	1	39	G5	F	3	26	TTH	Toy	toy	toy	High	1	1	0	1
2020-08-10	2020-09-21	42	6	W	1	36	G91	F	3	26	TTH	Toy	toy	toy	High	0	0	0	1
2020-08-10	2020-09-21	42	6	W	1	36	G96	F	3	26	TTH	Toy	toy	toy	High	1	1	1	1
2020-08-10	2020-09-21	42	6	W	1	42	Y118	M	3	26	TTH	Toy	toy	toy	High	1	0	1	0
2020-08-10	2020-09-21	42	6	W	1	42	Y120	M	3	26	TTH	Toy	toy	toy	High	3	1	1	1
2020-08-10	2020-09-21	42	6	W	1	42	Y121	M	3	26	TTH	Toy	toy	toy	High	1	1	1	2
2020-08-10	2020-09-21	42	6	W	1	39	Y14	M	3	26	TTH	Toy	toy	toy	High	1	1	0	1
2020-08-10	2020-09-21	42	6	W	1	56	Y28	M	3	26	TTH	Toy	toy	toy	High	1	1	0	1
2020-08-10	2020-09-21	42	6	W	1	56	Y34	M	3	26	TTH	Toy	toy	toy	High	1	1	1	1
2020-08-10	2020-09-21	42	6	W	1	39	Y9	M	3	26	TTH	Toy	toy	toy	High	1	2	0	1
2020-08-10	2020-09-21	42	6	W	1	42	G120	F	3	27	TWH	Toy	toy	wood	High	1	1	0	1
2020-08-10	2020-09-21	42	6	W	1	42	G121	F	3	27	TWH	Toy	toy	wood	High	1	1	0	1
2020-08-10	2020-09-21	42	6	W	1	41	G56	F	3	27	TWH	Toy	toy	wood	High	1	2	0	1
2020-08-10	2020-09-21	42	6	W	1	41	G57	F	3	27	TWH	Toy	toy	wood	High	1	0	0	1
2020-08-10	2020-09-21	42	6	W	1	52	G73	F	3	27	TWH	Toy	toy	wood	High	2	3	1	1
2020-08-10	2020-09-21	42	6	W	1	52	G74	F	3	27	TWH	Toy	toy	wood	High	3	2	1	1
2020-08-10	2020-09-21	42	6	W	1	52	G75	F	3	27	TWH	Toy	toy	wood	High	3	3	0	1
2020-08-10	2020-09-21	42	6	W	1	39	Y10	M	3	27	TWH	Toy	toy	wood	High	1	0	0	1
2020-08-10	2020-09-21	42	6	W	1	39	Y13	M	3	27	TWH	Toy	toy	wood	High	1	1	0	1
2020-08-10	2020-09-21	42	6	W	1	39	Y15	M	3	27	TWH	Toy	toy	wood	High	1	0	0	1
2020-08-10	2020-09-21	42	6	W	1	39	Y16	M	3	27	TWH	Toy	toy	wood	High	1	0	0	1
2020-08-10	2020-09-21	42	6	W	1	41	Y70	M	3	27	TWH	Toy	toy	wood	High	1	2	0	1
2020-08-10	2020-09-21	42	6	W	1	41	Y75	M	3	27	TWH	Toy	toy	wood	High	1	0	0	1
2020-08-10	2020-09-21	42	6	W	1	52	Y90	M	3	27	TWH	Toy	toy	wood	High	1	1	0	1
2020-08-10	2020-09-21	42	6	W	1	51	G123	F	3	28	WTH	wood	wood	toy	High	1	1	1	1
2020-08-10	2020-09-21	42	6	W	1	51	G127	F	3	28	WTH	wood	wood	toy	High	1	0	1	0
2020-08-10	2020-09-21	42	6	W	1	34	G130	F	3	28	WTH	wood	wood	toy	High	1	0	1	1
2020-08-10	2020-09-21	42	6	W	1	34	G135	F	3	28	WTH	wood	wood	toy	High	1	0	1	1
2020-08-10	2020-09-21	42	6	W	1	54	G146	F	3	28	WTH	wood	wood	toy	High	1	0	1	1
2020-08-10	2020-09-21	42	6	W	1	54	G151	F	3	28	WTH	wood	wood	toy	High	1	0	0	1
2020-08-10	2020-09-21	42	6	W	1	47	G67	F	3	28	WTH	wood	wood	toy	High	1	2	1	2
2020-08-10	2020-09-21	42	6	W	1	51	Y122	M	3	28	WTH	wood	wood	toy	High	1	1	1	1
2020-08-10	2020-09-21	42	6	W	1	51	Y124	M	3	28	WTH	wood	wood	toy	High	1	0	1	2
2020-08-10	2020-09-21	42	6	W	1	34	Y127	M	3	28	WTH	wood	wood	toy	High	1	0	0	1
2020-08-10	2020-09-21	42	6	W	1	34	Y130	M	3	28	WTH	wood	wood	toy	High	1	0	1	1
2020-08-10	2020-09-21	42	6	W	1	54	Y141	M	3	28	WTH	wood	wood	toy	High	1	0	1	1
2020-08-10	2020-09-21	42	6	W	1	47	Y83	M	3	28	WTH	wood	wood	toy	High	1	0	0	1
2020-08-10	2020-09-21	42	6	W	1	47	Y84	M	3	28	WTH	wood	wood	toy	High	0	0	0	1
2020-08-10	2020-09-21	42	6	W	1	58	G153	F	3	29	WWH	wood	wood	wood	High	1	1	0	1
2020-08-10	2020-09-21	42	6	W	1	55	G16	F	3	29	WWH	wood	wood	wood	High	1	0	0	1
2020-08-10	2020-09-21	42	6	W	1	55	G21	F	3	29	WWH	wood	wood	wood	High	1	0	0	1
2020-08-10	2020-09-21	42	6	W	1	40	G44	F	3	29	WWH	wood	wood	wood	High	0	0	0	1
2020-08-10	2020-09-21	42	6	W	1	40	G46	F	3	29	WWH	wood	wood	wood	High	0	0	0	1
2020-08-10	2020-09-21	42	6	W	1	41	G54	F	3	29	WWH	wood	wood	wood	High	1	1	0	2
2020-08-10	2020-09-21	42	6	W	1	41	G58	F	3	29	WWH	wood	wood	wood	High	1	0	0	1
2020-08-10	2020-09-21	42	6	W	1	58	Y142	M	3	29	WWH	wood	wood	wood	High	0	0	0	1
2020-08-10	2020-09-21	42	6	W	1	58	Y144	M	3	29	WWH	wood	wood	wood	High	0	0	0	1
2020-08-10	2020-09-21	42	6	W	1	58	Y146	M	3	29	WWH	wood	wood	wood	High	1	0	0	1
2020-08-10	2020-09-21	42	6	W	1	40	Y56	M	3	29	WWH	wood	wood	wood	High	0	0	0	1
2020-08-10	2020-09-21	42	6	W	1	40	Y58	M	3	29	WWH	wood	wood	wood	High	0	0	0	1
2020-08-10	2020-09-21	42	6	W	1	41	Y73	M	3	29	WWH	wood	wood	wood	High	1	1	0	1
2020-08-10	2020-09-21	42	6	W	1	41	Y74	M	3	29	WWH	wood	wood	wood	High	1	0	0	0
2020-08-31	2020-10-10	40	6	W	2	92	B110	M	6	30	WWH	wood	wood	wood	High	0	1	0	1
2020-08-31	2020-10-10	40	6	W	2	92	B111	M	6	30	WWH	wood	wood	wood	High	0	0	0	0
2020-08-31	2020-10-10	40	6	W	2	92	B116	M	6	30	WWH	wood	wood	wood	High	0	0	0	1
2020-08-31	2020-10-10	40	6	W	2	92	B117	M	6	30	WWH	wood	wood	wood	High	0	0	0	0
2020-08-31	2020-10-10	40	6	W	2	85	B138	M	6	30	WWH	wood	wood	wood	High	0	0	0	1
2020-08-31	2020-10-10	40	6	W	2	70	B72	M	6	30	WWH	wood	wood	wood	High	0	1	0	1
2020-08-31	2020-10-10	40	6	W	2	70	B77	M	6	30	WWH	wood	wood	wood	High	1	1	0	1
2020-08-31	2020-10-10	40	6	W	2	85	R115	F	6	30	WWH	wood	wood	wood	High	0	1	0	1
2020-08-31	2020-10-10	40	6	W	2	85	R116	F	6	30	WWH	wood	wood	wood	High	0	1	0	1
2020-08-31	2020-10-10	40	6	W	2	85	R117	F	6	30	WWH	wood	wood	wood	High	1	0	0	2
2020-08-31	2020-10-10	40	6	W	2	70	R65	F	6	30	WWH	wood	wood	wood	High	1	0	0	1
2020-08-31	2020-10-10	40	6	W	2	70	R66	F	6	30	WWH	wood	wood	wood	High	1	1	0	1
2020-08-31	2020-10-10	40	6	W	2	70	R68	F	6	30	WWH	wood	wood	wood	High	1	0	0	1
2020-08-31	2020-10-10	40	6	W	2	70	R70	F	6	30	WWH	wood	wood	wood	High	0	1	0	1
2020-08-31	2020-10-10	40	6	W	2	89	B34	M	6	31	WTH	wood	wood	toy	High	0	1	1	1
2020-08-31	2020-10-10	40	6	W	2	89	B36	M	6	31	WTH	wood	wood	toy	High	0	0	0	1
2020-08-31	2020-10-10	40	6	W	2	89	B38	M	6	31	WTH	wood	wood	toy	High	1	1	0	1
2020-08-31	2020-10-10	40	6	W	2	89	B39	M	6	31	WTH	wood	wood	toy	High	0	1	0	1
2020-08-31	2020-10-10	40	6	W	2	86	B40	M	6	31	WTH	wood	wood	toy	High	1	1	0	0
2020-08-31	2020-10-10	40	6	W	2	86	B45	M	6	31	WTH	wood	wood	toy	High	1	1	1	1
2020-08-31	2020-10-10	40	6	W	2	69	B51	M	6	31	WTH	wood	wood	toy	High	0	1	0	0
2020-08-31	2020-10-10	40	6	W	2	69	B56	M	6	31	WTH	wood	wood	toy	High	1	0	1	0
2020-08-31	2020-10-10	40	6	W	2	89	R31	F	6	31	WTH	wood	wood	toy	High	1	1	0	1
2020-08-31	2020-10-10	40	6	W	2	67	R41	F	6	31	WTH	wood	wood	toy	High	0	1	1	1
2020-08-31	2020-10-10	40	6	W	2	67	R43	F	6	31	WTH	wood	wood	toy	High	1	1	0	1
2020-08-31	2020-10-10	40	6	W	2	67	R44	F	6	31	WTH	wood	wood	toy	High	0	1	1	1
2020-08-31	2020-10-10	40	6	W	2	69	R47	F	6	31	WTH	wood	wood	toy	High	3	1	1	1
2020-08-31	2020-10-10	40	6	W	2	69	R50	F	6	31	WTH	wood	wood	toy	High	0	0	0	1
2020-08-31	2020-10-10	40	6	W	2	53	B142	M	6	32	TWH	Toy	toy	wood	High	2	2	1	1
2020-08-31	2020-10-10	40	6	W	2	53	B144	M	6	32	TWH	Toy	toy	wood	High	.	.	0	.
2020-08-31	2020-10-10	40	6	W	2	53	B145	M	6	32	TWH	Toy	toy	wood	High	3	2	1	1
2020-08-31	2020-10-10	40	6	W	2	79	B16	M	6	32	TWH	Toy	toy	wood	High	0	0	1	0
2020-08-31	2020-10-10	40	6	W	2	82	B80	M	6	32	TWH	Toy	toy	wood	High	0	1	1	0
2020-08-31	2020-10-10	40	6	W	2	82	B82	M	6	32	TWH	Toy	toy	wood	High	1	0	0	0
2020-08-31	2020-10-10	40	6	W	2	74	B87	M	6	32	TWH	Toy	toy	wood	High	0	1	1	1
2020-08-31	2020-10-10	40	6	W	2	53	R121	F	6	32	TWH	Toy	toy	wood	High	1	1	1	1
2020-08-31	2020-10-10	40	6	W	2	79	R15	F	6	32	TWH	Toy	toy	wood	High	0	1	0	0
2020-08-31	2020-10-10	40	6	W	2	79	R18	F	6	32	TWH	Toy	toy	wood	High	0	0	0	1
2020-08-31	2020-10-10	40	6	W	2	79	R20	F	6	32	TWH	Toy	toy	wood	High	1	2	1	1
2020-08-31	2020-10-10	40	6	W	2	82	R72	F	6	32	TWH	Toy	toy	wood	High	1	1	0	1
2020-08-31	2020-10-10	40	6	W	2	82	R78	F	6	32	TWH	Toy	toy	wood	High	1	0	0	1
2020-08-31	2020-10-10	40	6	W	2	74	R79	F	6	32	TWH	Toy	toy	wood	High	2	2	1	1
2020-08-31	2020-10-10	40	6	W	2	75	B1	M	6	33	TTH	Toy	toy	toy	High	1	2	1	1
2020-08-31	2020-10-10	40	6	W	2	72	B12	M	6	33	TTH	Toy	toy	toy	High	1	1	0	1
2020-08-31	2020-10-10	40	6	W	2	87	B120	M	6	33	TTH	Toy	toy	toy	High	1	1	0	1
2020-08-31	2020-10-10	40	6	W	2	85	B140	M	6	33	TTH	Toy	toy	toy	High	1	1	0	1
2020-08-31	2020-10-10	40	6	W	2	71	B61	M	6	33	TTH	Toy	toy	toy	High	2	3	0	1
2020-08-31	2020-10-10	40	6	W	2	71	B62	M	6	33	TTH	Toy	toy	toy	High	0	1	0	1
2020-08-31	2020-10-10	40	6	W	2	71	B66	M	6	33	TTH	Toy	toy	toy	High	0	0	0	1
2020-08-31	2020-10-10	40	6	W	2	72	B9	M	6	33	TTH	Toy	toy	toy	High	0	0	0	2
2020-08-31	2020-10-10	40	6	W	2	87	R108	F	6	33	TTH	Toy	toy	toy	High	0	1	1	1
2020-08-31	2020-10-10	40	6	W	2	87	R110	F	6	33	TTH	Toy	toy	toy	High	0	0	0	1
2020-08-31	2020-10-10	40	6	W	2	87	R111	F	6	33	TTH	Toy	toy	toy	High	1	1	0	1
2020-08-31	2020-10-10	40	6	W	2	85	R119	F	6	33	TTH	Toy	toy	toy	High	1	2	0	1
2020-08-31	2020-10-10	40	6	W	2	75	R3	F	6	33	TTH	Toy	toy	toy	High	0	1	0	1
2020-08-31	2020-10-10	40	6	W	2	71	R54	F	6	33	TTH	Toy	toy	toy	High	1	1	0	1
2020-08-31	2020-10-10	40	6	W	2	90	B101	M	6	36	TWL	Toy	toy	wood	Low	0	1	0	1
2020-08-31	2020-10-10	40	6	W	2	90	B102	M	6	36	TWL	Toy	toy	wood	Low	1	1	1	1
2020-08-31	2020-10-10	40	6	W	2	91	B104	M	6	36	TWL	Toy	toy	wood	Low	1	1	0	1
2020-08-31	2020-10-10	40	6	W	2	85	B135	M	6	36	TWL	Toy	toy	wood	Low	3	2	1	1
2020-08-31	2020-10-10	40	6	W	2	85	B136	M	6	36	TWL	Toy	toy	wood	Low	1	1	0	1
2020-08-31	2020-10-10	40	6	W	2	85	B139	M	6	36	TWL	Toy	toy	wood	Low	1	1	0	1
2020-08-31	2020-10-10	40	6	W	2	90	B97	M	6	36	TWL	Toy	toy	wood	Low	1	2	1	1
2020-08-31	2020-10-10	40	6	W	2	91	R100	F	6	36	TWL	Toy	toy	wood	Low	1	2	1	1
2020-08-31	2020-10-10	40	6	W	2	80	R135	F	6	36	TWL	Toy	toy	wood	Low	1	1	0	1
2020-08-31	2020-10-10	40	6	W	2	80	R136	F	6	36	TWL	Toy	toy	wood	Low	2	2	1	1
2020-08-31	2020-10-10	40	6	W	2	80	R137	F	6	36	TWL	Toy	toy	wood	Low	0	1	0	1
2020-08-31	2020-10-10	40	6	W	2	90	R89	F	6	36	TWL	Toy	toy	wood	Low	0	1	0	1
2020-08-31	2020-10-10	40	6	W	2	90	R94	F	6	36	TWL	Toy	toy	wood	Low	1	2	1	1
2020-08-31	2020-10-10	40	6	W	2	90	R95	F	6	36	TWL	Toy	toy	wood	Low	1	2	0	1
2020-08-31	2020-10-10	40	6	W	2	94	B126	M	6	37	WTL	wood	wood	toy	Low	1	1	1	1
2020-08-31	2020-10-10	40	6	W	2	94	B129	M	6	37	WTL	wood	wood	toy	Low	2	2	1	1
2020-08-31	2020-10-10	40	6	W	2	94	B132	M	6	37	WTL	wood	wood	toy	Low	3	2	1	0
2020-08-31	2020-10-10	40	6	W	2	78	B28	M	6	37	WTL	wood	wood	toy	Low	1	1	1	1
2020-08-31	2020-10-10	40	6	W	2	78	B31	M	6	37	WTL	wood	wood	toy	Low	3	2	1	1
2020-08-31	2020-10-10	40	6	W	2	68	P244	F	6	37	WTL	wood	wood	toy	Low	1	2	1	1
2020-08-31	2020-10-10	40	6	W	2	94	R114	F	6	37	WTL	wood	wood	toy	Low	2	3	1	1
2020-08-31	2020-10-10	40	6	W	2	66	R148	F	6	37	WTL	wood	wood	toy	Low	2	2	1	0
2020-08-31	2020-10-10	40	6	W	2	68	R159	F	6	37	WTL	wood	wood	toy	Low	1	2	1	1
2020-08-31	2020-10-10	40	6	W	2	68	R160	F	6	37	WTL	wood	wood	toy	Low	1	2	0	0
2020-08-31	2020-10-10	40	6	W	2	78	R27	F	6	37	WTL	wood	wood	toy	Low	0	1	0	1
2020-08-31	2020-10-10	40	6	W	2	78	R30	F	6	37	WTL	wood	wood	toy	Low	3	2	1	1
2020-08-31	2020-10-10	40	6	W	2	66	W111	M	6	37	WTL	wood	wood	toy	Low	2	2	1	1
2020-08-31	2020-10-10	40	6	W	2	68	W120	M	6	37	WTL	wood	wood	toy	Low	1	2	1	0
2020-08-31	2020-10-10	40	6	W	2	84	B159	M	6	38	WWL	wood	wood	wood	Low	1	2	1	3
2020-08-31	2020-10-10	40	6	W	2	79	B18	M	6	38	WWL	wood	wood	wood	Low	1	1	0	1
2020-08-31	2020-10-10	40	6	W	2	82	B79	M	6	38	WWL	wood	wood	wood	Low	1	1	0	2
2020-08-31	2020-10-10	40	6	W	2	82	B81	M	6	38	WWL	wood	wood	wood	Low	0	0	0	1
2020-08-31	2020-10-10	40	6	W	2	76	B91	M	6	38	WWL	wood	wood	wood	Low	1	0	0	1
2020-08-31	2020-10-10	40	6	W	2	76	B94	M	6	38	WWL	wood	wood	wood	Low	1	1	0	1
2020-08-31	2020-10-10	40	6	W	2	84	R141	F	6	38	WWL	wood	wood	wood	Low	1	2	0	2
2020-08-31	2020-10-10	40	6	W	2	79	R17	F	6	38	WWL	wood	wood	wood	Low	1	1	0	2
2020-08-31	2020-10-10	40	6	W	2	79	R19	F	6	38	WWL	wood	wood	wood	Low	1	1	0	1
2020-08-31	2020-10-10	40	6	W	2	82	R71	F	6	38	WWL	wood	wood	wood	Low	0	0	0	1
2020-08-31	2020-10-10	40	6	W	2	82	R76	F	6	38	WWL	wood	wood	wood	Low	1	0	0	1
2020-08-31	2020-10-10	40	6	W	2	76	R86	F	6	38	WWL	wood	wood	wood	Low	1	1	0	1
2020-08-31	2020-10-10	40	6	W	2	76	R88	F	6	38	WWL	wood	wood	wood	Low	1	0	0	1
2020-08-31	2020-10-10	40	6	W	2	84	W103	M	6	38	WWL	wood	wood	wood	Low	1	1	0	1
2020-08-31	2020-10-10	40	6	W	2	72	B13	M	6	39	TTL	Toy	toy	toy	Low	1	0	0	1
2020-08-31	2020-10-10	40	6	W	2	83	B67	M	6	39	TTL	Toy	toy	toy	Low	1	2	1	1
2020-08-31	2020-10-10	40	6	W	2	70	B75	M	6	39	TTL	Toy	toy	toy	Low	0	1	0	1
2020-08-31	2020-10-10	40	6	W	2	70	B76	M	6	39	TTL	Toy	toy	toy	Low	1	0	0	1
2020-08-31	2020-10-10	40	6	W	2	72	B8	M	6	39	TTL	Toy	toy	toy	Low	1	1	1	1
2020-08-31	2020-10-10	40	6	W	2	74	B85	M	6	39	TTL	Toy	toy	toy	Low	1	1	0	1
2020-08-31	2020-10-10	40	6	W	2	74	B86	M	6	39	TTL	Toy	toy	toy	Low	1	2	0	1
2020-08-31	2020-10-10	40	6	W	2	74	B88	M	6	39	TTL	Toy	toy	toy	Low	0	1	0	1
2020-08-31	2020-10-10	40	6	W	2	72	R10	F	6	39	TTL	Toy	toy	toy	Low	1	1	0	1
2020-08-31	2020-10-10	40	6	W	2	73	R152	F	6	39	TTL	Toy	toy	toy	Low	1	1	0	1
2020-08-31	2020-10-10	40	6	W	2	73	R153	F	6	39	TTL	Toy	toy	toy	Low	1	1	0	0
2020-08-31	2020-10-10	40	6	W	2	83	R64	F	6	39	TTL	Toy	toy	toy	Low	0	1	0	1
2020-08-31	2020-10-10	40	6	W	2	70	R67	F	6	39	TTL	Toy	toy	toy	Low	1	1	0	1
2020-08-31	2020-10-10	40	6	W	2	70	R69	F	6	39	TTL	Toy	toy	toy	Low	1	1	0	1
2020-08-31	2020-10-10	40	6	W	2	94	B127	M	5	40	TWH	Toy	toy	wood	High	3	2	1	1
2020-08-31	2020-10-10	40	6	W	2	94	B128	M	5	40	TWH	Toy	toy	wood	High	0	1	0	1
2020-08-31	2020-10-10	40	6	W	2	94	B130	M	5	40	TWH	Toy	toy	wood	High	1	1	1	2
2020-08-31	2020-10-10	40	6	W	2	79	B15	M	5	40	TWH	Toy	toy	wood	High	1	1	1	2
2020-08-31	2020-10-10	40	6	W	2	79	B17	M	5	40	TWH	Toy	toy	wood	High	1	1	0	1
2020-08-31	2020-10-10	40	6	W	2	78	B29	M	5	40	TWH	Toy	toy	wood	High	1	1	0	1
2020-08-31	2020-10-10	40	6	W	2	78	B33	M	5	40	TWH	Toy	toy	wood	High	3	3	1	1
2020-08-31	2020-10-10	40	6	W	2	94	R113	F	5	40	TWH	Toy	toy	wood	High	1	1	1	1
2020-08-31	2020-10-10	40	6	W	2	78	R25	F	5	40	TWH	Toy	toy	wood	High	3	3	1	1
2020-08-31	2020-10-10	40	6	W	2	78	R26	F	5	40	TWH	Toy	toy	wood	High	1	1	1	0
2020-08-31	2020-10-10	40	6	W	2	90	R90	F	5	40	TWH	Toy	toy	wood	High	0	1	0	1
2020-08-31	2020-10-10	40	6	W	2	90	R91	F	5	40	TWH	Toy	toy	wood	High	0	0	0	1
2020-08-31	2020-10-10	40	6	W	2	90	R92	F	5	40	TWH	Toy	toy	wood	High	0	0	0	0
2020-08-31	2020-10-10	40	6	W	2	90	R93	F	5	40	TWH	Toy	toy	wood	High	1	1	0	2
2020-08-31	2020-10-10	40	6	W	2	78	B30	M	5	41	TTH	Toy	toy	toy	High	3	1	1	1
2020-08-31	2020-10-10	40	6	W	2	78	B32	M	5	41	TTH	Toy	toy	toy	High	0	0	0	0
2020-08-31	2020-10-10	40	6	W	2	67	B48	M	5	41	TTH	Toy	toy	toy	High	1	1	0	0
2020-08-31	2020-10-10	40	6	W	2	67	B49	M	5	41	TTH	Toy	toy	toy	High	3	2	1	1
2020-08-31	2020-10-10	40	6	W	2	69	B54	M	5	41	TTH	Toy	toy	toy	High	3	2	1	1
2020-08-31	2020-10-10	40	6	W	2	71	B59	M	5	41	TTH	Toy	toy	toy	High	1	2	0	1
2020-08-31	2020-10-10	40	6	W	2	71	B65	M	5	41	TTH	Toy	toy	toy	High	0	0	0	1
2020-08-31	2020-10-10	40	6	W	2	67	R40	F	5	41	TTH	Toy	toy	toy	High	0	0	1	1
2020-08-31	2020-10-10	40	6	W	2	67	R46	F	5	41	TTH	Toy	toy	toy	High	0	0	0	1
2020-08-31	2020-10-10	40	6	W	2	69	R48	F	5	41	TTH	Toy	toy	toy	High	1	2	0	1
2020-08-31	2020-10-10	40	6	W	2	71	R52	F	5	41	TTH	Toy	toy	toy	High	1	0	0	1
2020-08-31	2020-10-10	40	6	W	2	71	R55	F	5	41	TTH	Toy	toy	toy	High	1	1	0	1
2020-08-31	2020-10-10	40	6	W	2	76	R84	F	5	41	TTH	Toy	toy	toy	High	.	.	.	.
2020-08-31	2020-10-10	40	6	W	2	76	R85	F	5	41	TTH	Toy	toy	toy	High	2	2	1	1
2020-08-31	2020-10-10	40	6	W	2	80	B154	M	5	42	WWH	wood	wood	wood	High	3	1	1	1
2020-08-31	2020-10-10	40	6	W	2	80	B157	M	5	42	WWH	wood	wood	wood	High	1	2	1	1
2020-08-31	2020-10-10	40	6	W	2	80	B158	M	5	42	WWH	wood	wood	wood	High	1	2	0	1
2020-08-31	2020-10-10	40	6	W	2	75	B4	M	5	42	WWH	wood	wood	wood	High	1	1	0	1
2020-08-31	2020-10-10	40	6	W	2	86	B43	M	5	42	WWH	wood	wood	wood	High	1	1	0	1
2020-08-31	2020-10-10	40	6	W	2	86	B46	M	5	42	WWH	wood	wood	wood	High	0	0	0	1
2020-08-31	2020-10-10	40	6	W	2	80	R138	F	5	42	WWH	wood	wood	wood	High	1	1	0	1
2020-08-31	2020-10-10	40	6	W	2	84	R140	F	5	42	WWH	wood	wood	wood	High	1	1	0	1
2020-08-31	2020-10-10	40	6	W	2	75	R2	F	5	42	WWH	wood	wood	wood	High	1	2	1	1
2020-08-31	2020-10-10	40	6	W	2	86	R35	F	5	42	WWH	wood	wood	wood	High	1	1	0	1
2020-08-31	2020-10-10	40	6	W	2	86	R39	F	5	42	WWH	wood	wood	wood	High	1	1	0	1
2020-08-31	2020-10-10	40	6	W	2	75	R5	F	5	42	WWH	wood	wood	wood	High	3	1	1	1
2020-08-31	2020-10-10	40	6	W	2	75	R6	F	5	42	WWH	wood	wood	wood	High	1	2	0	1
2020-08-31	2020-10-10	40	6	W	2	84	W105	M	5	42	WWH	wood	wood	wood	High	1	1	0	1
2020-08-31	2020-10-10	40	6	W	2	93	B23	M	5	43	WTH	wood	wood	toy	High	1	2	1	1
2020-08-31	2020-10-10	40	6	W	2	93	B24	M	5	43	WTH	wood	wood	toy	High	1	2	1	1
2020-08-31	2020-10-10	40	6	W	2	93	B25	M	5	43	WTH	wood	wood	toy	High	1	2	1	1
2020-08-31	2020-10-10	40	6	W	2	74	B84	M	5	43	WTH	wood	wood	toy	High	1	1	0	1
2020-08-31	2020-10-10	40	6	W	2	73	R156	F	5	43	WTH	wood	wood	toy	High	1	0	0	1
2020-08-31	2020-10-10	40	6	W	2	93	R24	F	5	43	WTH	wood	wood	toy	High	1	1	0	0
2020-08-31	2020-10-10	40	6	W	2	82	R73	F	5	43	WTH	wood	wood	toy	High	1	1	0	1
2020-08-31	2020-10-10	40	6	W	2	82	R74	F	5	43	WTH	wood	wood	toy	High	1	1	0	1
2020-08-31	2020-10-10	40	6	W	2	82	R75	F	5	43	WTH	wood	wood	toy	High	2	3	1	0
2020-08-31	2020-10-10	40	6	W	2	82	R77	F	5	43	WTH	wood	wood	toy	High	1	2	0	1
2020-08-31	2020-10-10	40	6	W	2	74	R82	F	5	43	WTH	wood	wood	toy	High	2	2	1	0
2020-08-31	2020-10-10	40	6	W	2	73	W113	M	5	43	WTH	wood	wood	toy	High	1	1	0	0
2020-08-31	2020-10-10	40	6	W	2	73	W115	M	5	43	WTH	wood	wood	toy	High	3	2	1	1
2020-08-31	2020-10-10	40	6	W	2	73	W116	M	5	43	WTH	wood	wood	toy	High	1	1	1	1
2020-08-31	2020-10-10	40	6	W	2	93	B19	M	5	46	TTL	Toy	toy	toy	Low	1	1	0	1
2020-08-31	2020-10-10	40	6	W	2	93	B21	M	5	46	TTL	Toy	toy	toy	Low	2	2	0	1
2020-08-31	2020-10-10	40	6	W	2	89	B35	M	5	46	TTL	Toy	toy	toy	Low	0	0	0	1
2020-08-31	2020-10-10	40	6	W	2	89	B37	M	5	46	TTL	Toy	toy	toy	Low	1	1	0	1
2020-08-31	2020-10-10	40	6	W	2	86	B41	M	5	46	TTL	Toy	toy	toy	Low	0	0	0	1
2020-08-31	2020-10-10	40	6	W	2	86	B42	M	5	46	TTL	Toy	toy	toy	Low	1	1	0	1
2020-08-31	2020-10-10	40	6	W	2	86	B44	M	5	46	TTL	Toy	toy	toy	Low	1	1	0	1
2020-08-31	2020-10-10	40	6	W	2	53	R123	F	5	46	TTL	Toy	toy	toy	Low	1	1	0	1
2020-08-31	2020-10-10	40	6	W	2	53	R124	F	5	46	TTL	Toy	toy	toy	Low	0	1	0	1
2020-08-31	2020-10-10	40	6	W	2	53	R125	F	5	46	TTL	Toy	toy	toy	Low	1	0	0	1
2020-08-31	2020-10-10	40	6	W	2	53	R127	F	5	46	TTL	Toy	toy	toy	Low	1	1	0	1
2020-08-31	2020-10-10	40	6	W	2	89	R32	F	5	46	TTL	Toy	toy	toy	Low	1	1	0	1
2020-08-31	2020-10-10	40	6	W	2	89	R33	F	5	46	TTL	Toy	toy	toy	Low	0	1	0	1
2020-08-31	2020-10-10	40	6	W	2	86	R37	F	5	46	TTL	Toy	toy	toy	Low	0	0	0	1
2020-08-31	2020-10-10	40	6	W	2	72	B10	M	5	47	TWL	Toy	toy	wood	Low	1	1	1	1
2020-08-31	2020-10-10	40	6	W	2	72	B11	M	5	47	TWL	Toy	toy	wood	Low	3	1	1	0
2020-08-31	2020-10-10	40	6	W	2	87	B118	M	5	47	TWL	Toy	toy	wood	Low	1	1	1	1
2020-08-31	2020-10-10	40	6	W	2	85	B134	M	5	47	TWL	Toy	toy	wood	Low	0	1	0	1
2020-08-31	2020-10-10	40	6	W	2	85	B137	M	5	47	TWL	Toy	toy	wood	Low	1	1	1	1
2020-08-31	2020-10-10	40	6	W	2	72	B14	M	5	47	TWL	Toy	toy	wood	Low	1	1	1	1
2020-08-31	2020-10-10	40	6	W	2	85	B141	M	5	47	TWL	Toy	toy	wood	Low	3	2	2	0
2020-08-31	2020-10-10	40	6	W	2	72	R11	F	5	47	TWL	Toy	toy	wood	Low	1	2	1	1
2020-08-31	2020-10-10	40	6	W	2	87	R112	F	5	47	TWL	Toy	toy	wood	Low	1	2	0	1
2020-08-31	2020-10-10	40	6	W	2	85	R118	F	5	47	TWL	Toy	toy	wood	Low	1	2	1	1
2020-08-31	2020-10-10	40	6	W	2	81	R128	F	5	47	TWL	Toy	toy	wood	Low	0	0	0	0
2020-08-31	2020-10-10	40	6	W	2	81	R130	F	5	47	TWL	Toy	toy	wood	Low	1	2	1	1
2020-08-31	2020-10-10	40	6	W	2	72	R7	F	5	47	TWL	Toy	toy	wood	Low	1	2	0	1
2020-08-31	2020-10-10	40	6	W	2	72	R9	F	5	47	TWL	Toy	toy	wood	Low	0	1	1	1
2020-08-31	2020-10-10	40	6	W	2	87	B121	M	5	48	WTL	wood	wood	toy	Low	1	1	1	0
2020-08-31	2020-10-10	40	6	W	2	93	B20	M	5	48	WTL	wood	wood	toy	Low	1	2	1	1
2020-08-31	2020-10-10	40	6	W	2	93	B22	M	5	48	WTL	wood	wood	toy	Low	2	3	1	1
2020-08-31	2020-10-10	40	6	W	2	93	B26	M	5	48	WTL	wood	wood	toy	Low	3	2	1	0
2020-08-31	2020-10-10	40	6	W	2	93	B27	M	5	48	WTL	wood	wood	toy	Low	3	2	1	0
2020-08-31	2020-10-10	40	6	W	2	76	B90	M	5	48	WTL	wood	wood	toy	Low	2	2	1	1
2020-08-31	2020-10-10	40	6	W	2	76	B92	M	5	48	WTL	wood	wood	toy	Low	3	1	1	0
2020-08-31	2020-10-10	40	6	W	2	76	B96	M	5	48	WTL	wood	wood	toy	Low	2	3	1	1
2020-08-31	2020-10-10	40	6	W	2	87	R109	F	5	48	WTL	wood	wood	toy	Low	1	2	1	1
2020-08-31	2020-10-10	40	6	W	2	72	R12	F	5	48	WTL	wood	wood	toy	Low	1	2	1	1
2020-08-31	2020-10-10	40	6	W	2	81	R129	F	5	48	WTL	wood	wood	toy	Low	1	2	0	1
2020-08-31	2020-10-10	40	6	W	2	81	R132	F	5	48	WTL	wood	wood	toy	Low	0	0	0	1
2020-08-31	2020-10-10	40	6	W	2	72	R8	F	5	48	WTL	wood	wood	toy	Low	1	2	1	1
2020-08-31	2020-10-10	40	6	W	2	76	R87	F	5	48	WTL	wood	wood	toy	Low	1	2	1	1
2020-08-31	2020-10-10	40	6	W	2	91	B105	M	5	49	WWL	wood	wood	wood	Low	1	2	1	0
2020-08-31	2020-10-10	40	6	W	2	91	B107	M	5	49	WWL	wood	wood	wood	Low	0	1	1	1
2020-08-31	2020-10-10	40	6	W	2	91	B109	M	5	49	WWL	wood	wood	wood	Low	1	1	1	1
2020-08-31	2020-10-10	40	6	W	2	71	B60	M	5	49	WWL	wood	wood	wood	Low	1	2	1	1
2020-08-31	2020-10-10	40	6	W	2	71	B63	M	5	49	WWL	wood	wood	wood	Low	1	2	1	1
2020-08-31	2020-10-10	40	6	W	2	71	B64	M	5	49	WWL	wood	wood	wood	Low	3	2	1	0
2020-08-31	2020-10-10	40	6	W	2	83	B71	M	5	49	WWL	wood	wood	wood	Low	1	2	1	0
2020-08-31	2020-10-10	40	6	W	2	73	R151	F	5	49	WWL	wood	wood	wood	Low	1	2	1	1
2020-08-31	2020-10-10	40	6	W	2	73	R154	F	5	49	WWL	wood	wood	wood	Low	1	2	1	0
2020-08-31	2020-10-10	40	6	W	2	71	R53	F	5	49	WWL	wood	wood	wood	Low	2	3	0	1
2020-08-31	2020-10-10	40	6	W	2	83	R56	F	5	49	WWL	wood	wood	wood	Low	1	1	1	1
2020-08-31	2020-10-10	40	6	W	2	83	R61	F	5	49	WWL	wood	wood	wood	Low	1	1	1	0
2020-08-31	2020-10-10	40	6	W	2	83	R62	F	5	49	WWL	wood	wood	wood	Low	0	1	1	0
2020-08-31	2020-10-10	40	6	W	2	91	R96	F	5	49	WWL	wood	wood	wood	Low	1	1	1	0
2020-08-31	2020-10-10	40	6	W	2	94	B125	M	4	50	TTH	Toy	toy	toy	High	1	1	1	1
2020-08-31	2020-10-10	40	6	W	2	94	B131	M	4	50	TTH	Toy	toy	toy	High	1	0	0	1
2020-08-31	2020-10-10	40	6	W	2	67	B47	M	4	50	TTH	Toy	toy	toy	High	1	1	0	1
2020-08-31	2020-10-10	40	6	W	2	67	B50	M	4	50	TTH	Toy	toy	toy	High	1	1	0	1
2020-08-31	2020-10-10	40	6	W	2	69	B52	M	4	50	TTH	Toy	toy	toy	High	1	1	1	1
2020-08-31	2020-10-10	40	6	W	2	69	B53	M	4	50	TTH	Toy	toy	toy	High	1	1	1	1
2020-08-31	2020-10-10	40	6	W	2	92	R102	F	4	50	TTH	Toy	toy	toy	High	1	1	0	1
2020-08-31	2020-10-10	40	6	W	2	92	R107	F	4	50	TTH	Toy	toy	toy	High	1	2	0	1
2020-08-31	2020-10-10	40	6	W	2	66	R145	F	4	50	TTH	Toy	toy	toy	High	1	1	0	1
2020-08-31	2020-10-10	40	6	W	2	67	R42	F	4	50	TTH	Toy	toy	toy	High	1	0	0	1
2020-08-31	2020-10-10	40	6	W	2	67	R45	F	4	50	TTH	Toy	toy	toy	High	1	1	1	1
2020-08-31	2020-10-10	40	6	W	2	69	R49	F	4	50	TTH	Toy	toy	toy	High	1	1	0	1
2020-08-31	2020-10-10	40	6	W	2	69	R51	F	4	50	TTH	Toy	toy	toy	High	1	0	0	1
2020-08-31	2020-10-10	40	6	W	2	66	W109	M	4	50	TTH	Toy	toy	toy	High	2	3	0	1
2020-08-31	2020-10-10	40	6	W	2	81	B148	M	4	51	WWH	wood	wood	wood	High	1	1	0	0
2020-08-31	2020-10-10	40	6	W	2	81	B149	M	4	51	WWH	wood	wood	wood	High	1	1	0	1
2020-08-31	2020-10-10	40	6	W	2	81	B151	M	4	51	WWH	wood	wood	wood	High	1	1	0	1
2020-08-31	2020-10-10	40	6	W	2	81	B152	M	4	51	WWH	wood	wood	wood	High	1	1	1	1
2020-08-31	2020-10-10	40	6	W	2	83	B69	M	4	51	WWH	wood	wood	wood	High	1	1	1	1
2020-08-31	2020-10-10	40	6	W	2	83	B70	M	4	51	WWH	wood	wood	wood	High	2	3	1	1
2020-08-31	2020-10-10	40	6	W	2	74	B83	M	4	51	WWH	wood	wood	wood	High	1	0	1	1
2020-08-31	2020-10-10	40	6	W	2	81	R131	F	4	51	WWH	wood	wood	wood	High	1	1	1	1
2020-08-31	2020-10-10	40	6	W	2	79	R16	F	4	51	WWH	wood	wood	wood	High	0	0	0	1
2020-08-31	2020-10-10	40	6	W	2	79	R21	F	4	51	WWH	wood	wood	wood	High	2	3	1	1
2020-08-31	2020-10-10	40	6	W	2	83	R57	F	4	51	WWH	wood	wood	wood	High	2	3	1	1
2020-08-31	2020-10-10	40	6	W	2	74	R80	F	4	51	WWH	wood	wood	wood	High	1	1	1	1
2020-08-31	2020-10-10	40	6	W	2	74	R81	F	4	51	WWH	wood	wood	wood	High	0	0	0	1
2020-08-31	2020-10-10	40	6	W	2	74	R83	F	4	51	WWH	wood	wood	wood	High	3	3	1	1
2020-08-31	2020-10-10	40	6	W	2	87	B119	M	4	52	WTH	wood	wood	toy	High	1	1	0	1
2020-08-31	2020-10-10	40	6	W	2	87	B124	M	4	52	WTH	wood	wood	toy	High	1	1	0	1
2020-08-31	2020-10-10	40	6	W	2	80	B155	M	4	52	WTH	wood	wood	toy	High	2	2	1	1
2020-08-31	2020-10-10	40	6	W	2	75	B2	M	4	52	WTH	wood	wood	toy	High	2	.	1	1
2020-08-31	2020-10-10	40	6	W	2	75	B6	M	4	52	WTH	wood	wood	toy	High	1	1	0	1
2020-08-31	2020-10-10	40	6	W	2	75	B7	M	4	52	WTH	wood	wood	toy	High	1	1	1	1
2020-08-31	2020-10-10	40	6	W	2	75	R1	F	4	52	WTH	wood	wood	toy	High	2	3	1	1
2020-08-31	2020-10-10	40	6	W	2	80	R133	F	4	52	WTH	wood	wood	toy	High	1	2	0	1
2020-08-31	2020-10-10	40	6	W	2	80	R134	F	4	52	WTH	wood	wood	toy	High	1	0	0	2
2020-08-31	2020-10-10	40	6	W	2	80	R139	F	4	52	WTH	wood	wood	toy	High	2	3	0	3
2020-08-31	2020-10-10	40	6	W	2	84	R142	F	4	52	WTH	wood	wood	toy	High	1	2	1	2
2020-08-31	2020-10-10	40	6	W	2	84	R143	F	4	52	WTH	wood	wood	toy	High	1	1	0	2
2020-08-31	2020-10-10	40	6	W	2	84	R144	F	4	52	WTH	wood	wood	toy	High	1	2	0	1
2020-08-31	2020-10-10	40	6	W	2	84	W102	M	4	52	WTH	wood	wood	toy	High	1	2	0	0
2020-08-31	2020-10-10	40	6	W	2	91	B103	M	4	53	TWH	Toy	toy	wood	High	1	2	0	1
2020-08-31	2020-10-10	40	6	W	2	91	B106	M	4	53	TWH	Toy	toy	wood	High	1	1	0	0
2020-08-31	2020-10-10	40	6	W	2	91	B108	M	4	53	TWH	Toy	toy	wood	High	1	1	0	1
2020-08-31	2020-10-10	40	6	W	2	70	B73	M	4	53	TWH	Toy	toy	wood	High	1	1	0	1
2020-08-31	2020-10-10	40	6	W	2	70	B74	M	4	53	TWH	Toy	toy	wood	High	1	1	0	1
2020-08-31	2020-10-10	40	6	W	2	70	B78	M	4	53	TWH	Toy	toy	wood	High	1	1	0	1
2020-08-31	2020-10-10	40	6	W	2	68	P241	F	4	53	TWH	Toy	toy	wood	High	1	1	0	1
2020-08-31	2020-10-10	40	6	W	2	91	R101	F	4	53	TWH	Toy	toy	wood	High	1	0	0	1
2020-08-31	2020-10-10	40	6	W	2	68	R157	F	4	53	TWH	Toy	toy	wood	High	0	0	0	1
2020-08-31	2020-10-10	40	6	W	2	68	R158	F	4	53	TWH	Toy	toy	wood	High	1	1	0	1
2020-08-31	2020-10-10	40	6	W	2	91	R97	F	4	53	TWH	Toy	toy	wood	High	0	0	0	0
2020-08-31	2020-10-10	40	6	W	2	91	R98	F	4	53	TWH	Toy	toy	wood	High	1	1	0	1
2020-08-31	2020-10-10	40	6	W	2	91	R99	F	4	53	TWH	Toy	toy	wood	High	1	0	0	1
2020-08-31	2020-10-10	40	6	W	2	68	W121	M	4	53	TWH	Toy	toy	wood	High	1	0	0	0
2020-08-31	2020-10-10	40	6	W	2	92	B112	M	4	56	WWL	wood	wood	wood	Low	1	0	1	1
2020-08-31	2020-10-10	40	6	W	2	92	B115	M	4	56	WWL	wood	wood	wood	Low	2	3	1	1
2020-08-31	2020-10-10	40	6	W	2	81	B146	M	4	56	WWL	wood	wood	wood	Low	1	2	1	1
2020-08-31	2020-10-10	40	6	W	2	81	B147	M	4	56	WWL	wood	wood	wood	Low	1	0	0	1
2020-08-31	2020-10-10	40	6	W	2	81	B150	M	4	56	WWL	wood	wood	wood	Low	2	2	1	1
2020-08-31	2020-10-10	40	6	W	2	68	P242	F	4	56	WWL	wood	wood	wood	Low	1	1	1	1
2020-08-31	2020-10-10	40	6	W	2	92	R103	F	4	56	WWL	wood	wood	wood	Low	1	2	1	1
2020-08-31	2020-10-10	40	6	W	2	92	R105	F	4	56	WWL	wood	wood	wood	Low	1	2	1	1
2020-08-31	2020-10-10	40	6	W	2	83	R58	F	4	56	WWL	wood	wood	wood	Low	1	2	1	1
2020-08-31	2020-10-10	40	6	W	2	83	R59	F	4	56	WWL	wood	wood	wood	Low	1	2	1	1
2020-08-31	2020-10-10	40	6	W	2	83	R60	F	4	56	WWL	wood	wood	wood	Low	.	.	.	.
2020-08-31	2020-10-10	40	6	W	2	83	R63	F	4	56	WWL	wood	wood	wood	Low	1	2	1	1
2020-08-31	2020-10-10	40	6	W	2	68	W119	M	4	56	WWL	wood	wood	wood	Low	2	2	1	1
2020-08-31	2020-10-10	40	6	W	2	68	W123	M	4	56	WWL	wood	wood	wood	Low	1	1	1	1
2020-08-31	2020-10-10	40	6	W	2	53	B143	M	4	57	WTL	wood	wood	toy	Low	1	1	0	1
2020-08-31	2020-10-10	40	6	W	2	75	B3	M	4	57	WTL	wood	wood	toy	Low	1	0	0	2
2020-08-31	2020-10-10	40	6	W	2	75	B5	M	4	57	WTL	wood	wood	toy	Low	1	1	0	1
2020-08-31	2020-10-10	40	6	W	2	76	B89	M	4	57	WTL	wood	wood	toy	Low	3	2	1	1
2020-08-31	2020-10-10	40	6	W	2	76	B93	M	4	57	WTL	wood	wood	toy	Low	1	0	0	1
2020-08-31	2020-10-10	40	6	W	2	76	B95	M	4	57	WTL	wood	wood	toy	Low	1	0	0	1
2020-08-31	2020-10-10	40	6	W	2	53	R120	F	4	57	WTL	wood	wood	toy	Low	1	2	0	1
2020-08-31	2020-10-10	40	6	W	2	53	R122	F	4	57	WTL	wood	wood	toy	Low	1	0	0	1
2020-08-31	2020-10-10	40	6	W	2	53	R126	F	4	57	WTL	wood	wood	toy	Low	1	0	0	1
2020-08-31	2020-10-10	40	6	W	2	66	R147	F	4	57	WTL	wood	wood	toy	Low	3	2	1	1
2020-08-31	2020-10-10	40	6	W	2	66	R149	F	4	57	WTL	wood	wood	toy	Low	1	1	0	1
2020-08-31	2020-10-10	40	6	W	2	66	R150	F	4	57	WTL	wood	wood	toy	Low	1	1	0	1
2020-08-31	2020-10-10	40	6	W	2	75	R4	F	4	57	WTL	wood	wood	toy	Low	0	0	0	1
2020-08-31	2020-10-10	40	6	W	2	66	W110	M	4	57	WTL	wood	wood	toy	Low	1	2	0	1
2020-08-31	2020-10-10	40	6	W	2	92	B113	M	4	58	TTL	Toy	toy	toy	Low	1	1	1	1
2020-08-31	2020-10-10	40	6	W	2	92	B114	M	4	58	TTL	Toy	toy	toy	Low	1	1	1	1
2020-08-31	2020-10-10	40	6	W	2	69	B55	M	4	58	TTL	Toy	toy	toy	Low	1	2	1	1
2020-08-31	2020-10-10	40	6	W	2	69	B57	M	4	58	TTL	Toy	toy	toy	Low	1	1	0	1
2020-08-31	2020-10-10	40	6	W	2	69	B58	M	4	58	TTL	Toy	toy	toy	Low	0	1	1	1
2020-08-31	2020-10-10	40	6	W	2	92	R104	F	4	58	TTL	Toy	toy	toy	Low	1	1	1	1
2020-08-31	2020-10-10	40	6	W	2	92	R106	F	4	58	TTL	Toy	toy	toy	Low	1	0	0	1
2020-08-31	2020-10-10	40	6	W	2	66	R146	F	4	58	TTL	Toy	toy	toy	Low	1	1	1	1
2020-08-31	2020-10-10	40	6	W	2	86	R34	F	4	58	TTL	Toy	toy	toy	Low	1	0	0	1
2020-08-31	2020-10-10	40	6	W	2	86	R36	F	4	58	TTL	Toy	toy	toy	Low	1	1	1	1
2020-08-31	2020-10-10	40	6	W	2	86	R38	F	4	58	TTL	Toy	toy	toy	Low	1	1	1	1
2020-08-31	2020-10-10	40	6	W	2	66	W107	M	4	58	TTL	Toy	toy	toy	Low	1	1	1	1
2020-08-31	2020-10-10	40	6	W	2	66	W108	M	4	58	TTL	Toy	toy	toy	Low	1	1	0	1
2020-08-31	2020-10-10	40	6	W	2	66	W112	M	4	58	TTL	Toy	toy	toy	Low	1	1	1	1
2020-08-31	2020-10-10	40	6	W	2	84	B160	M	4	59	TWL	Toy	toy	wood	Low	1	0	0	0
2020-08-31	2020-10-10	40	6	W	2	79	R13	F	4	59	TWL	Toy	toy	wood	Low	1	1	0	1
2020-08-31	2020-10-10	40	6	W	2	79	R14	F	4	59	TWL	Toy	toy	wood	Low	2	2	0	1
2020-08-31	2020-10-10	40	6	W	2	73	R155	F	4	59	TWL	Toy	toy	wood	Low	3	2	1	1
2020-08-31	2020-10-10	40	6	W	2	93	R22	F	4	59	TWL	Toy	toy	wood	Low	1	2	1	1
2020-08-31	2020-10-10	40	6	W	2	93	R23	F	4	59	TWL	Toy	toy	wood	Low	1	2	0	1
2020-08-31	2020-10-10	40	6	W	2	78	R28	F	4	59	TWL	Toy	toy	wood	Low	2	3	0	0
2020-08-31	2020-10-10	40	6	W	2	78	R29	F	4	59	TWL	Toy	toy	wood	Low	2	2	1	1
2020-08-31	2020-10-10	40	6	W	2	84	W101	M	4	59	TWL	Toy	toy	wood	Low	1	1	1	1
2020-08-31	2020-10-10	40	6	W	2	84	W104	M	4	59	TWL	Toy	toy	wood	Low	1	1	0	1
2020-08-31	2020-10-10	40	6	W	2	84	W106	M	4	59	TWL	Toy	toy	wood	Low	1	2	0	1
2020-08-31	2020-10-10	40	6	W	2	73	W114	M	4	59	TWL	Toy	toy	wood	Low	0	0	0	1
2020-08-31	2020-10-10	40	6	W	2	73	W117	M	4	59	TWL	Toy	toy	wood	Low	1	0	0	1
2020-08-31	2020-10-10	40	6	W	2	73	W118	M	4	59	TWL	Toy	toy	wood	Low	1	2	0	1
2020-08-10	2020-09-28	49	8	W	1	57	G11	F	1	0	TWL	Toy	toy	wood	Low	1	1	1	.
2020-08-10	2020-09-28	49	8	W	1	34	G133	F	1	0	TWL	Toy	toy	wood	Low	1	1	0	.
2020-08-10	2020-09-28	49	8	W	1	34	G134	F	1	0	TWL	Toy	toy	wood	Low	1	0	0	.
2020-08-10	2020-09-28	49	8	W	1	40	G43	F	1	0	TWL	Toy	toy	wood	Low	1	2	0	.
2020-08-10	2020-09-28	49	8	W	1	40	G45	F	1	0	TWL	Toy	toy	wood	Low	1	1	1	.
2020-08-10	2020-09-28	49	8	W	1	47	G71	F	1	0	TWL	Toy	toy	wood	Low	1	1	1	.
2020-08-10	2020-09-28	49	8	W	1	47	G72	F	1	0	TWL	Toy	toy	wood	Low	0	0	0	.
2020-08-10	2020-09-28	49	8	W	1	39	Y11	M	1	0	TWL	Toy	toy	wood	Low	1	1	0	.
2020-08-10	2020-09-28	49	8	W	1	39	Y12	M	1	0	TWL	Toy	toy	wood	Low	1	1	0	.
2020-08-10	2020-09-28	49	8	W	1	57	Y22	M	1	0	TWL	Toy	toy	wood	Low	1	0	1	.
2020-08-10	2020-09-28	49	8	W	1	40	Y57	M	1	0	TWL	Toy	toy	wood	Low	1	1	0	.
2020-08-10	2020-09-28	49	8	W	1	40	Y61	M	1	0	TWL	Toy	toy	wood	Low	1	1	0	.
2020-08-10	2020-09-28	49	8	W	1	47	Y81	M	1	0	TWL	Toy	toy	wood	Low	1	1	0	.
2020-08-10	2020-09-28	49	8	W	1	47	Y82	M	1	0	TWL	Toy	toy	wood	Low	0	0	0	.
2020-08-10	2020-09-28	49	8	W	1	50	G39	F	1	1	TTL	Toy	toy	toy	Low	1	0	1	.
2020-08-10	2020-09-28	49	8	W	1	37	G48	F	1	1	TTL	Toy	toy	toy	Low	1	0	1	.
2020-08-10	2020-09-28	49	8	W	1	37	G49	F	1	1	TTL	Toy	toy	toy	Low	1	2	2	.
2020-08-10	2020-09-28	49	8	W	1	61	G60	F	1	1	TTL	Toy	toy	toy	Low	1	1	1	.
2020-08-10	2020-09-28	49	8	W	1	61	G64	F	1	1	TTL	Toy	toy	toy	Low	1	0	1	.
2020-08-10	2020-09-28	49	8	W	1	59	G80	F	1	1	TTL	Toy	toy	toy	Low	0	0	1	.
2020-08-10	2020-09-28	49	8	W	1	59	G82	F	1	1	TTL	Toy	toy	toy	Low	1	0	1	.
2020-08-10	2020-09-28	49	8	W	1	50	Y51	M	1	1	TTL	Toy	toy	toy	Low	1	0	1	.
2020-08-10	2020-09-28	49	8	W	1	50	Y52	M	1	1	TTL	Toy	toy	toy	Low	1	0	1	.
2020-08-10	2020-09-28	49	8	W	1	50	Y53	M	1	1	TTL	Toy	toy	toy	Low	1	1	1	.
2020-08-10	2020-09-28	49	8	W	1	59	Y93	M	1	1	TTL	Toy	toy	toy	Low	1	2	1	.
2020-08-10	2020-09-28	49	8	W	1	59	Y97	M	1	1	TTL	Toy	toy	toy	Low	1	0	1	.
2020-08-10	2020-09-28	49	8	W	1	59	Y98	M	1	1	TTL	Toy	toy	toy	Low	1	1	1	.
2020-08-10	2020-09-28	49	8	W	1	59	Y99	M	1	1	TTL	Toy	toy	toy	Low	1	0	1	.
2020-08-10	2020-09-28	49	8	W	1	38	G163	F	1	2	WTL	wood	wood	toy	Low	1	0	1	.
2020-08-10	2020-09-28	49	8	W	1	38	G164	F	1	2	WTL	wood	wood	toy	Low	3	2	1	.
2020-08-10	2020-09-28	49	8	W	1	38	G167	F	1	2	WTL	wood	wood	toy	Low	1	1	0	.
2020-08-10	2020-09-28	49	8	W	1	38	G168	F	1	2	WTL	wood	wood	toy	Low	1	0	0	.
2020-08-10	2020-09-28	49	8	W	1	49	G25	F	1	2	WTL	wood	wood	toy	Low	1	2	0	.
2020-08-10	2020-09-28	49	8	W	1	47	G68	F	1	2	WTL	wood	wood	toy	Low	1	1	1	.
2020-08-10	2020-09-28	49	8	W	1	47	G69	F	1	2	WTL	wood	wood	toy	Low	1	0	0	.
2020-08-10	2020-09-28	49	8	W	1	38	Y153	M	1	2	WTL	wood	wood	toy	Low	1	0	0	.
2020-08-10	2020-09-28	49	8	W	1	38	Y154	M	1	2	WTL	wood	wood	toy	Low	1	2	1	.
2020-08-10	2020-09-28	49	8	W	1	38	Y157	M	1	2	WTL	wood	wood	toy	Low	1	2	0	.
2020-08-10	2020-09-28	49	8	W	1	49	Y38	M	1	2	WTL	wood	wood	toy	Low	1	0	0	.
2020-08-10	2020-09-28	49	8	W	1	49	Y39	M	1	2	WTL	wood	wood	toy	Low	1	1	0	.
2020-08-10	2020-09-28	49	8	W	1	47	Y85	M	1	2	WTL	wood	wood	toy	Low	1	1	0	.
2020-08-10	2020-09-28	49	8	W	1	47	Y86	M	1	2	WTL	wood	wood	toy	Low	1	3	0	.
2020-08-10	2020-09-28	49	8	W	1	35	G104	F	1	3	WWL	wood	wood	wood	Low	1	1	0	.
2020-08-10	2020-09-28	49	8	W	1	35	G107	F	1	3	WWL	wood	wood	wood	Low	1	1	0	.
2020-08-10	2020-09-28	49	8	W	1	35	G110	F	1	3	WWL	wood	wood	wood	Low	1	1	0	.
2020-08-10	2020-09-28	49	8	W	1	63	G174	F	1	3	WWL	wood	wood	wood	Low	1	1	0	.
2020-08-10	2020-09-28	49	8	W	1	63	G175	F	1	3	WWL	wood	wood	wood	Low	1	1	1	.
2020-08-10	2020-09-28	49	8	W	1	63	G178	F	1	3	WWL	wood	wood	wood	Low	2	3	1	.
2020-08-10	2020-09-28	49	8	W	1	63	G180	F	1	3	WWL	wood	wood	wood	Low	0	0	0	.
2020-08-10	2020-09-28	49	8	W	1	35	Y110	M	1	3	WWL	wood	wood	wood	Low	1	0	0	.
2020-08-10	2020-09-28	49	8	W	1	54	Y137	M	1	3	WWL	wood	wood	wood	Low	1	1	0	.
2020-08-10	2020-09-28	49	8	W	1	54	Y139	M	1	3	WWL	wood	wood	wood	Low	1	1	0	.
2020-08-10	2020-09-28	49	8	W	1	37	Y65	M	1	3	WWL	wood	wood	wood	Low	1	1	0	.
2020-08-10	2020-09-28	49	8	W	1	37	Y67	M	1	3	WWL	wood	wood	wood	Low	1	0	0	.
2020-08-10	2020-09-28	49	8	W	1	59	Y94	M	1	3	WWL	wood	wood	wood	Low	1	1	0	.
2020-08-10	2020-09-28	49	8	W	1	59	Y95	M	1	3	WWL	wood	wood	wood	Low	1	1	0	.
2020-08-10	2020-09-28	49	8	W	1	57	G10	F	1	6	TWH	Toy	toy	wood	High	1	0	0	.
2020-08-10	2020-09-28	49	8	W	1	45	G115	F	1	6	TWH	Toy	toy	wood	High	1	0	1	.
2020-08-10	2020-09-28	49	8	W	1	57	G13	F	1	6	TWH	Toy	toy	wood	High	0	0	1	.
2020-08-10	2020-09-28	49	8	W	1	58	G154	F	1	6	TWH	Toy	toy	wood	High	0	0	0	.
2020-08-10	2020-09-28	49	8	W	1	58	G155	F	1	6	TWH	Toy	toy	wood	High	1	2	1	.
2020-08-10	2020-09-28	49	8	W	1	49	G26	F	1	6	TWH	Toy	toy	wood	High	1	0	1	.
2020-08-10	2020-09-28	49	8	W	1	52	G77	F	1	6	TWH	Toy	toy	wood	High	1	0	1	.
2020-08-10	2020-09-28	49	8	W	1	45	Y116	M	1	6	TWH	Toy	toy	wood	High	1	0	1	.
2020-08-10	2020-09-28	49	8	W	1	49	Y36	M	1	6	TWH	Toy	toy	wood	High	1	1	1	.
2020-08-10	2020-09-28	49	8	W	1	49	Y41	M	1	6	TWH	Toy	toy	wood	High	1	1	1	.
2020-08-10	2020-09-28	49	8	W	1	49	Y44	M	1	6	TWH	Toy	toy	wood	High	1	0	1	.
2020-08-10	2020-09-28	49	8	W	1	52	Y88	M	1	6	TWH	Toy	toy	wood	High	1	1	1	.
2020-08-10	2020-09-28	49	8	W	1	52	Y91	M	1	6	TWH	Toy	toy	wood	High	1	1	1	.
2020-08-10	2020-09-28	49	8	W	1	52	Y92	M	1	6	TWH	Toy	toy	wood	High	1	0	1	.
2020-08-10	2020-09-28	49	8	W	1	57	G12	F	1	7	WTH	wood	wood	toy	High	1	0	1	.
2020-08-10	2020-09-28	49	8	W	1	34	G131	F	1	7	WTH	wood	wood	toy	High	1	0	1	.
2020-08-10	2020-09-28	49	8	W	1	60	G170	F	1	7	WTH	wood	wood	toy	High	1	0	1	.
2020-08-10	2020-09-28	49	8	W	1	60	G171	F	1	7	WTH	wood	wood	toy	High	1	0	0	.
2020-08-10	2020-09-28	49	8	W	1	37	G50	F	1	7	WTH	wood	wood	toy	High	1	0	0	.
2020-08-10	2020-09-28	49	8	W	1	37	G51	F	1	7	WTH	wood	wood	toy	High	1	0	1	.
2020-08-10	2020-09-28	49	8	W	1	57	G8	F	1	7	WTH	wood	wood	toy	High	1	0	0	.
2020-08-10	2020-09-28	49	8	W	1	34	Y128	M	1	7	WTH	wood	wood	toy	High	1	0	0	.
2020-08-10	2020-09-28	49	8	W	1	57	Y20	M	1	7	WTH	wood	wood	toy	High	0	0	1	.
2020-08-10	2020-09-28	49	8	W	1	57	Y21	M	1	7	WTH	wood	wood	toy	High	1	1	0	.
2020-08-10	2020-09-28	49	8	W	1	49	Y40	M	1	7	WTH	wood	wood	toy	High	0	0	1	.
2020-08-10	2020-09-28	49	8	W	1	49	Y42	M	1	7	WTH	wood	wood	toy	High	1	0	1	.
2020-08-10	2020-09-28	49	8	W	1	37	Y66	M	1	7	WTH	wood	wood	toy	High	1	0	1	.
2020-08-10	2020-09-28	49	8	W	1	37	Y69	M	1	7	WTH	wood	wood	toy	High	1	0	1	.
2020-08-10	2020-09-28	49	8	W	1	18	G141	F	1	8	WWH	wood	wood	wood	High	1	0	2	.
2020-08-10	2020-09-28	49	8	W	1	18	G142	F	1	8	WWH	wood	wood	wood	High	1	1	0	.
2020-08-10	2020-09-28	49	8	W	1	44	G161	F	1	8	WWH	wood	wood	wood	High	1	1	0	.
2020-08-10	2020-09-28	49	8	W	1	41	G55	F	1	8	WWH	wood	wood	wood	High	1	0	0	.
2020-08-10	2020-09-28	49	8	W	1	41	G59	F	1	8	WWH	wood	wood	wood	High	1	1	0	.
2020-08-10	2020-09-28	49	8	W	1	61	G63	F	1	8	WWH	wood	wood	wood	High	1	1	1	.
2020-08-10	2020-09-28	49	8	W	1	61	G66	F	1	8	WWH	wood	wood	wood	High	1	0	1	.
2020-08-10	2020-09-28	49	8	W	1	18	Y134	M	1	8	WWH	wood	wood	wood	High	1	1	0	.
2020-08-10	2020-09-28	49	8	W	1	18	Y136	M	1	8	WWH	wood	wood	wood	High	1	1	0	.
2020-08-10	2020-09-28	49	8	W	1	44	Y147	M	1	8	WWH	wood	wood	wood	High	1	2	1	.
2020-08-10	2020-09-28	49	8	W	1	38	Y152	M	1	8	WWH	wood	wood	wood	High	1	2	1	.
2020-08-10	2020-09-28	49	8	W	1	38	Y155	M	1	8	WWH	wood	wood	wood	High	1	0	1	.
2020-08-10	2020-09-28	49	8	W	1	61	Y77	M	1	8	WWH	wood	wood	wood	High	1	0	0	.
2020-08-10	2020-09-28	49	8	W	1	61	Y78	M	1	8	WWH	wood	wood	wood	High	0	0	1	.
2020-08-10	2020-09-28	49	8	W	1	49	G27	F	1	9	TTH	Toy	toy	toy	High	2	3	1	.
2020-08-10	2020-09-28	49	8	W	1	49	G28	F	1	9	TTH	Toy	toy	toy	High	2	3	1	.
2020-08-10	2020-09-28	49	8	W	1	62	G30	F	1	9	TTH	Toy	toy	toy	High	1	0	0	.
2020-08-10	2020-09-28	49	8	W	1	62	G31	F	1	9	TTH	Toy	toy	toy	High	1	1	1	.
2020-08-10	2020-09-28	49	8	W	1	50	G38	F	1	9	TTH	Toy	toy	toy	High	1	0	1	.
2020-08-10	2020-09-28	49	8	W	1	57	G7	F	1	9	TTH	Toy	toy	toy	High	0	0	0	.
2020-08-10	2020-09-28	49	8	W	1	57	G9	F	1	9	TTH	Toy	toy	toy	High	2	2	1	.
2020-08-10	2020-09-28	49	8	W	1	57	Y19	M	1	9	TTH	Toy	toy	toy	High	2	2	1	.
2020-08-10	2020-09-28	49	8	W	1	49	Y37	M	1	9	TTH	Toy	toy	toy	High	1	1	1	.
2020-08-10	2020-09-28	49	8	W	1	49	Y43	M	1	9	TTH	Toy	toy	toy	High	1	2	1	.
2020-08-10	2020-09-28	49	8	W	1	62	Y47	M	1	9	TTH	Toy	toy	toy	High	1	2	1	.
2020-08-10	2020-09-28	49	8	W	1	62	Y48	M	1	9	TTH	Toy	toy	toy	High	0	0	0	.
2020-08-10	2020-09-28	49	8	W	1	62	Y49	M	1	9	TTH	Toy	toy	toy	High	2	3	1	.
2020-08-10	2020-09-28	49	8	W	1	50	Y55	M	1	9	TTH	Toy	toy	toy	High	1	1	1	.
2020-08-10	2020-09-28	49	8	W	1	18	G138	F	2	10	WWL	wood	wood	wood	Low	1	2	1	.
2020-08-10	2020-09-28	49	8	W	1	18	G143	F	2	10	WWL	wood	wood	wood	Low	1	0	0	.
2020-08-10	2020-09-28	49	8	W	1	44	G157	F	2	10	WWL	wood	wood	wood	Low	1	2	0	.
2020-08-10	2020-09-28	49	8	W	1	44	G159	F	2	10	WWL	wood	wood	wood	Low	1	0	0	.
2020-08-10	2020-09-28	49	8	W	1	44	G162	F	2	10	WWL	wood	wood	wood	Low	1	0	0	.
2020-08-10	2020-09-28	49	8	W	1	52	G76	F	2	10	WWL	wood	wood	wood	Low	1	0	0	.
2020-08-10	2020-09-28	49	8	W	1	52	G78	F	2	10	WWL	wood	wood	wood	Low	1	2	0	.
2020-08-10	2020-09-28	49	8	W	1	18	Y132	M	2	10	WWL	wood	wood	wood	Low	1	2	1	.
2020-08-10	2020-09-28	49	8	W	1	18	Y135	M	2	10	WWL	wood	wood	wood	Low	1	1	0	.
2020-08-10	2020-09-28	49	8	W	1	44	Y149	M	2	10	WWL	wood	wood	wood	Low	1	1	0	.
2020-08-10	2020-09-28	49	8	W	1	56	Y31	M	2	10	WWL	wood	wood	wood	Low	0	0	1	.
2020-08-10	2020-09-28	49	8	W	1	56	Y33	M	2	10	WWL	wood	wood	wood	Low	1	1	0	.
2020-08-10	2020-09-28	49	8	W	1	56	Y35	M	2	10	WWL	wood	wood	wood	Low	1	0	0	.
2020-08-10	2020-09-28	49	8	W	1	52	Y89	M	2	10	WWL	wood	wood	wood	Low	1	1	0	.
2020-08-10	2020-09-28	49	8	W	1	38	G165	F	2	11	WTL	wood	wood	toy	Low	1	0	1	.
2020-08-10	2020-09-28	49	8	W	1	38	G166	F	2	11	WTL	wood	wood	toy	Low	1	1	1	.
2020-08-10	2020-09-28	49	8	W	1	38	G169	F	2	11	WTL	wood	wood	toy	Low	1	0	1	.
2020-08-10	2020-09-28	49	8	W	1	63	G173	F	2	11	WTL	wood	wood	toy	Low	1	2	1	.
2020-08-10	2020-09-28	49	8	W	1	63	G176	F	2	11	WTL	wood	wood	toy	Low	1	1	0	.
2020-08-10	2020-09-28	49	8	W	1	50	G40	F	2	11	WTL	wood	wood	toy	Low	1	2	1	.
2020-08-10	2020-09-28	49	8	W	1	50	G41	F	2	11	WTL	wood	wood	toy	Low	1	0	0	.
2020-08-10	2020-09-28	49	8	W	1	63	O263	M	2	11	WTL	wood	wood	toy	Low	1	1	1	.
2020-08-10	2020-09-28	49	8	W	1	63	O266	M	2	11	WTL	wood	wood	toy	Low	1	1	0	.
2020-08-10	2020-09-28	49	8	W	1	45	Y111	M	2	11	WTL	wood	wood	toy	Low	1	0	1	.
2020-08-10	2020-09-28	49	8	W	1	45	Y113	M	2	11	WTL	wood	wood	toy	Low	1	1	0	.
2020-08-10	2020-09-28	49	8	W	1	45	Y114	M	2	11	WTL	wood	wood	toy	Low	1	0	0	.
2020-08-10	2020-09-28	49	8	W	1	38	Y156	M	2	11	WTL	wood	wood	toy	Low	1	2	1	.
2020-08-10	2020-09-28	49	8	W	1	50	Y54	M	2	11	WTL	wood	wood	toy	Low	1	1	1	.
2020-08-10	2020-09-28	49	8	W	1	48	G102	F	2	12	TWL	Toy	toy	wood	Low	1	1	1	.
2020-08-10	2020-09-28	49	8	W	1	58	G156	F	2	12	TWL	Toy	toy	wood	Low	1	1	0	.
2020-08-10	2020-09-28	49	8	W	1	59	G79	F	2	12	TWL	Toy	toy	wood	Low	1	0	0	.
2020-08-10	2020-09-28	49	8	W	1	59	G81	F	2	12	TWL	Toy	toy	wood	Low	1	0	0	.
2020-08-10	2020-09-28	49	8	W	1	59	G83	F	2	12	TWL	Toy	toy	wood	Low	1	0	1	.
2020-08-10	2020-09-28	49	8	W	1	48	G98	F	2	12	TWL	Toy	toy	wood	Low	0	1	1	.
2020-08-10	2020-09-28	49	8	W	1	48	G99	F	2	12	TWL	Toy	toy	wood	Low	2	2	1	.
2020-08-10	2020-09-28	49	8	W	1	48	Y100	M	2	12	TWL	Toy	toy	wood	Low	0	2	1	.
2020-08-10	2020-09-28	49	8	W	1	58	Y145	M	2	12	TWL	Toy	toy	wood	Low	1	1	1	.
2020-08-10	2020-09-28	49	8	W	1	40	Y59	M	2	12	TWL	Toy	toy	wood	Low	1	0	0	.
2020-08-10	2020-09-28	49	8	W	1	40	Y60	M	2	12	TWL	Toy	toy	wood	Low	0	0	1	.
2020-08-10	2020-09-28	49	8	W	1	40	Y62	M	2	12	TWL	Toy	toy	wood	Low	1	0	1	.
2020-08-10	2020-09-28	49	8	W	1	40	Y63	M	2	12	TWL	Toy	toy	wood	Low	0	1	1	.
2020-08-10	2020-09-28	49	8	W	1	59	Y96	M	2	12	TWL	Toy	toy	wood	Low	0	0	1	.
2020-08-10	2020-09-28	49	8	W	1	48	G100	F	2	13	TTL	Toy	toy	toy	Low	1	0	1	.
2020-08-10	2020-09-28	49	8	W	1	48	G101	F	2	13	TTL	Toy	toy	toy	Low	1	2	0	.
2020-08-10	2020-09-28	49	8	W	1	42	G116	F	2	13	TTL	Toy	toy	toy	Low	1	0	0	.
2020-08-10	2020-09-28	49	8	W	1	42	G117	F	2	13	TTL	Toy	toy	toy	Low	1	1	0	.
2020-08-10	2020-09-28	49	8	W	1	42	G118	F	2	13	TTL	Toy	toy	toy	Low	1	1	0	.
2020-08-10	2020-09-28	49	8	W	1	42	G119	F	2	13	TTL	Toy	toy	toy	Low	1	0	1	.
2020-08-10	2020-09-28	49	8	W	1	58	G152	F	2	13	TTL	Toy	toy	toy	Low	1	0	0	.
2020-08-10	2020-09-28	49	8	W	1	48	Y102	M	2	13	TTL	Toy	toy	toy	Low	1	0	0	.
2020-08-10	2020-09-28	49	8	W	1	48	Y103	M	2	13	TTL	Toy	toy	toy	Low	1	1	1	.
2020-08-10	2020-09-28	49	8	W	1	35	Y106	M	2	13	TTL	Toy	toy	toy	Low	1	1	0	.
2020-08-10	2020-09-28	49	8	W	1	35	Y107	M	2	13	TTL	Toy	toy	toy	Low	1	0	0	.
2020-08-10	2020-09-28	49	8	W	1	35	Y108	M	2	13	TTL	Toy	toy	toy	Low	1	1	0	.
2020-08-10	2020-09-28	49	8	W	1	35	Y109	M	2	13	TTL	Toy	toy	toy	Low	1	2	1	.
2020-08-10	2020-09-28	49	8	W	1	58	Y143	M	2	13	TTL	Toy	toy	toy	Low	1	2	1	.
2020-08-10	2020-09-28	49	8	W	1	35	G106	F	2	16	WTH	wood	wood	toy	High	1	0	1	.
2020-08-10	2020-09-28	49	8	W	1	35	G108	F	2	16	WTH	wood	wood	toy	High	0	0	1	.
2020-08-10	2020-09-28	49	8	W	1	35	G109	F	2	16	WTH	wood	wood	toy	High	1	0	0	.
2020-08-10	2020-09-28	49	8	W	1	54	G144	F	2	16	WTH	wood	wood	toy	High	0	0	1	.
2020-08-10	2020-09-28	49	8	W	1	54	G149	F	2	16	WTH	wood	wood	toy	High	1	0	1	.
2020-08-10	2020-09-28	49	8	W	1	60	G172	F	2	16	WTH	wood	wood	toy	High	1	0	1	.
2020-08-10	2020-09-28	49	8	W	1	62	G29	F	2	16	WTH	wood	wood	toy	High	1	0	1	.
2020-08-10	2020-09-28	49	8	W	1	60	O256	M	2	16	WTH	wood	wood	toy	High	0	0	0	.
2020-08-10	2020-09-28	49	8	W	1	60	O257	M	2	16	WTH	wood	wood	toy	High	0	0	0	.
2020-08-10	2020-09-28	49	8	W	1	60	O258	M	2	16	WTH	wood	wood	toy	High	1	0	1	.
2020-08-10	2020-09-28	49	8	W	1	35	Y105	M	2	16	WTH	wood	wood	toy	High	1	0	1	.
2020-08-10	2020-09-28	49	8	W	1	54	Y138	M	2	16	WTH	wood	wood	toy	High	1	0	1	.
2020-08-10	2020-09-28	49	8	W	1	57	Y17	M	2	16	WTH	wood	wood	toy	High	2	3	1	.
2020-08-10	2020-09-28	49	8	W	1	57	Y18	M	2	16	WTH	wood	wood	toy	High	1	1	1	.
2020-08-10	2020-09-28	49	8	W	1	51	G124	F	2	17	WWH	wood	wood	wood	High	1	1	0	.
2020-08-10	2020-09-28	49	8	W	1	51	G125	F	2	17	WWH	wood	wood	wood	High	0	0	1	.
2020-08-10	2020-09-28	49	8	W	1	51	G126	F	2	17	WWH	wood	wood	wood	High	1	0	1	.
2020-08-10	2020-09-28	49	8	W	1	51	G128	F	2	17	WWH	wood	wood	wood	High	1	0	0	.
2020-08-10	2020-09-21	42	8	W	1	34	G129	F	2	17	WWH	wood	wood	wood	High	.	.	.	.
2020-08-10	2020-09-28	49	8	W	1	34	G132	F	2	17	WWH	wood	wood	wood	High	1	0	0	.
2020-08-10	2020-09-28	49	8	W	1	34	G136	F	2	17	WWH	wood	wood	wood	High	1	2	2	.
2020-08-10	2020-09-28	49	8	W	1	60	O259	M	2	17	WWH	wood	wood	wood	High	1	0	1	.
2020-08-10	2020-09-28	49	8	W	1	60	O260	M	2	17	WWH	wood	wood	wood	High	1	1	1	.
2020-08-10	2020-09-28	49	8	W	1	60	O261	M	2	17	WWH	wood	wood	wood	High	0	0	1	.
2020-08-10	2020-09-28	49	8	W	1	51	Y123	M	2	17	WWH	wood	wood	wood	High	1	0	1	.
2020-08-10	2020-09-28	49	8	W	1	51	Y125	M	2	17	WWH	wood	wood	wood	High	0	0	1	.
2020-08-10	2020-09-28	49	8	W	1	51	Y126	M	2	17	WWH	wood	wood	wood	High	1	0	0	.
2020-08-10	2020-09-28	49	8	W	1	60	Y159	M	2	17	WWH	wood	wood	wood	High	1	1	0	.
2020-08-10	2020-09-28	49	8	W	1	48	G103	F	2	18	TTH	Toy	toy	toy	High	1	0	0	.
2020-08-10	2020-09-28	49	8	W	1	44	G158	F	2	18	TTH	Toy	toy	toy	High	1	0	0	.
2020-08-10	2020-09-28	49	8	W	1	44	G160	F	2	18	TTH	Toy	toy	toy	High	0	0	0	.
2020-08-10	2020-09-28	49	8	W	1	37	G47	F	2	18	TTH	Toy	toy	toy	High	1	0	0	.
2020-08-10	2020-09-28	49	8	W	1	37	G52	F	2	18	TTH	Toy	toy	toy	High	1	1	1	.
2020-08-10	2020-09-28	49	8	W	1	37	G53	F	2	18	TTH	Toy	toy	toy	High	0	0	1	.
2020-08-10	2020-09-28	49	8	W	1	48	G97	F	2	18	TTH	Toy	toy	toy	High	1	1	0	.
2020-08-10	2020-09-28	49	8	W	1	48	Y101	M	2	18	TTH	Toy	toy	toy	High	1	1	1	.
2020-08-10	2020-09-28	49	8	W	1	48	Y104	M	2	18	TTH	Toy	toy	toy	High	1	1	0	.
2020-08-10	2020-09-28	49	8	W	1	42	Y117	M	2	18	TTH	Toy	toy	toy	High	1	0	1	.
2020-08-10	2020-09-28	49	8	W	1	42	Y119	M	2	18	TTH	Toy	toy	toy	High	1	1	0	.
2020-08-10	2020-09-28	49	8	W	1	44	Y148	M	2	18	TTH	Toy	toy	toy	High	1	0	0	.
2020-08-10	2020-09-28	49	8	W	1	44	Y150	M	2	18	TTH	Toy	toy	toy	High	1	0	1	.
2020-08-10	2020-09-28	49	8	W	1	37	Y68	M	2	18	TTH	Toy	toy	toy	High	1	2	0	.
2020-08-10	2020-09-28	49	8	W	1	45	G111	F	2	19	TWH	Toy	toy	wood	High	1	1	1	.
2020-08-10	2020-09-28	49	8	W	1	45	G113	F	2	19	TWH	Toy	toy	wood	High	2	3	1	.
2020-08-10	2020-09-28	49	8	W	1	45	G114	F	2	19	TWH	Toy	toy	wood	High	1	0	1	.
2020-08-10	2020-09-28	49	8	W	1	36	G84	F	2	19	TWH	Toy	toy	wood	High	1	0	1	.
2020-08-10	2020-09-28	49	8	W	1	36	G86	F	2	19	TWH	Toy	toy	wood	High	0	1	1	.
2020-08-10	2020-09-28	49	8	W	1	36	G90	F	2	19	TWH	Toy	toy	wood	High	1	1	1	.
2020-08-10	2020-09-28	49	8	W	1	36	G92	F	2	19	TWH	Toy	toy	wood	High	1	0	0	.
2020-08-10	2020-09-28	49	8	W	1	46	Y1	M	2	19	TWH	Toy	toy	wood	High	1	1	1	.
2020-08-10	2020-09-28	49	8	W	1	45	Y112	M	2	19	TWH	Toy	toy	wood	High	2	2	1	.
2020-08-10	2020-09-28	49	8	W	1	34	Y129	M	2	19	TWH	Toy	toy	wood	High	1	1	1	.
2020-08-10	2020-09-28	49	8	W	1	34	Y131	M	2	19	TWH	Toy	toy	wood	High	1	1	1	.
2020-08-10	2020-09-28	49	8	W	1	55	Y26	M	2	19	TWH	Toy	toy	wood	High	1	1	0	.
2020-08-10	2020-09-28	49	8	W	1	55	Y27	M	2	19	TWH	Toy	toy	wood	High	1	0	0	.
2020-08-10	2020-09-28	49	8	W	1	46	Y7	M	2	19	TWH	Toy	toy	wood	High	1	2	0	.
2020-08-10	2020-09-28	49	8	W	1	55	G18	F	3	20	TTL	Toy	toy	toy	Low	1	1	0	.
2020-08-10	2020-09-28	49	8	W	1	55	G20	F	3	20	TTL	Toy	toy	toy	Low	1	2	1	.
2020-08-10	2020-09-28	49	8	W	1	56	G23	F	3	20	TTL	Toy	toy	toy	Low	1	1	0	.
2020-08-10	2020-09-28	49	8	W	1	46	G3	F	3	20	TTL	Toy	toy	toy	Low	1	1	1	.
2020-08-10	2020-09-28	49	8	W	1	36	G85	F	3	20	TTL	Toy	toy	toy	Low	0	0	1	.
2020-08-10	2020-09-28	49	8	W	1	36	G87	F	3	20	TTL	Toy	toy	toy	Low	1	0	1	.
2020-08-10	2020-09-28	49	8	W	1	36	G93	F	3	20	TTL	Toy	toy	toy	Low	0	0	1	.
2020-08-10	2020-09-28	49	8	W	1	56	Y29	M	3	20	TTL	Toy	toy	toy	Low	1	1	0	.
2020-08-10	2020-09-28	49	8	W	1	46	Y3	M	3	20	TTL	Toy	toy	toy	Low	1	1	1	.
2020-08-10	2020-09-28	49	8	W	1	56	Y30	M	3	20	TTL	Toy	toy	toy	Low	1	0	0	.
2020-08-10	2020-09-28	49	8	W	1	56	Y32	M	3	20	TTL	Toy	toy	toy	Low	1	1	1	.
2020-08-10	2020-09-28	49	8	W	1	46	Y4	M	3	20	TTL	Toy	toy	toy	Low	1	2	1	.
2020-08-10	2020-09-28	49	8	W	1	46	Y6	M	3	20	TTL	Toy	toy	toy	Low	1	2	1	.
2020-08-10	2020-09-28	49	8	W	1	46	Y8	M	3	20	TTL	Toy	toy	toy	Low	1	1	0	.
2020-08-10	2020-09-28	49	8	W	1	46	G1	F	3	21	WWL	wood	wood	wood	Low	1	0	0	.
2020-08-10	2020-09-28	49	8	W	1	45	G112	F	3	21	WWL	wood	wood	wood	Low	1	0	1	.
2020-08-10	2020-09-28	49	8	W	1	18	G137	F	3	21	WWL	wood	wood	wood	Low	1	1	1	.
2020-08-10	2020-09-28	49	8	W	1	18	G140	F	3	21	WWL	wood	wood	wood	Low	1	0	0	.
2020-08-10	2020-09-28	49	8	W	1	46	G2	F	3	21	WWL	wood	wood	wood	Low	1	0	0	.
2020-08-10	2020-09-28	49	8	W	1	62	G32	F	3	21	WWL	wood	wood	wood	Low	1	1	1	.
2020-08-10	2020-09-28	49	8	W	1	62	G34	F	3	21	WWL	wood	wood	wood	Low	1	1	1	.
2020-08-10	2020-09-28	49	8	W	1	45	Y115	M	3	21	WWL	wood	wood	wood	Low	1	1	1	.
2020-08-10	2020-09-28	49	8	W	1	18	Y133	M	3	21	WWL	wood	wood	wood	Low	0	0	1	.
2020-08-10	2020-09-28	49	8	W	1	46	Y2	M	3	21	WWL	wood	wood	wood	Low	1	1	1	.
2020-08-10	2020-09-28	49	8	W	1	62	Y45	M	3	21	WWL	wood	wood	wood	Low	1	1	1	.
2020-08-10	2020-09-28	49	8	W	1	62	Y46	M	3	21	WWL	wood	wood	wood	Low	1	1	1	.
2020-08-10	2020-09-28	49	8	W	1	46	Y5	M	3	21	WWL	wood	wood	wood	Low	1	1	1	.
2020-08-10	2020-09-28	49	8	W	1	62	Y50	M	3	21	WWL	wood	wood	wood	Low	1	0	0	.
2020-08-10	2020-09-28	49	8	W	1	54	G145	F	3	22	WTL	wood	wood	toy	Low	1	1	1	.
2020-08-10	2020-09-28	49	8	W	1	54	G148	F	3	22	WTL	wood	wood	toy	Low	1	1	1	.
2020-08-10	2020-09-28	49	8	W	1	54	G150	F	3	22	WTL	wood	wood	toy	Low	1	0	1	.
2020-08-10	2020-09-28	49	8	W	1	36	G88	F	3	22	WTL	wood	wood	toy	Low	1	0	1	.
2020-08-10	2020-09-28	49	8	W	1	36	G89	F	3	22	WTL	wood	wood	toy	Low	1	0	1	.
2020-08-10	2020-09-28	49	8	W	1	36	G94	F	3	22	WTL	wood	wood	toy	Low	1	0	0	.
2020-08-10	2020-09-28	49	8	W	1	36	G95	F	3	22	WTL	wood	wood	toy	Low	1	0	1	.
2020-08-10	2020-09-28	49	8	W	1	60	O255	M	3	22	WTL	wood	wood	toy	Low	1	0	1	.
2020-08-10	2020-09-28	49	8	W	1	54	Y140	M	3	22	WTL	wood	wood	toy	Low	1	1	1	.
2020-08-10	2020-09-28	49	8	W	1	60	Y158	M	3	22	WTL	wood	wood	toy	Low	1	0	0	.
2020-08-10	2020-09-28	49	8	W	1	60	Y160	M	3	22	WTL	wood	wood	toy	Low	0	0	0	.
2020-08-10	2020-09-28	49	8	W	1	55	Y23	M	3	22	WTL	wood	wood	toy	Low	1	1	1	.
2020-08-10	2020-09-28	49	8	W	1	55	Y24	M	3	22	WTL	wood	wood	toy	Low	1	1	1	.
2020-08-10	2020-09-28	49	8	W	1	55	Y25	M	3	22	WTL	wood	wood	toy	Low	1	0	1	.
2020-08-10	2020-09-28	49	8	W	1	55	G14	F	3	23	TWL	Toy	toy	wood	Low	1	1	0	.
2020-08-10	2020-09-28	49	8	W	1	55	G15	F	3	23	TWL	Toy	toy	wood	Low	1	1	1	.
2020-08-10	2020-09-28	49	8	W	1	55	G17	F	3	23	TWL	Toy	toy	wood	Low	1	1	1	.
2020-08-10	2020-09-28	49	8	W	1	55	G19	F	3	23	TWL	Toy	toy	wood	Low	1	1	0	.
2020-08-10	2020-09-28	49	8	W	1	61	G61	F	3	23	TWL	Toy	toy	wood	Low	1	1	0	.
2020-08-10	2020-09-28	49	8	W	1	61	G62	F	3	23	TWL	Toy	toy	wood	Low	0	0	0	.
2020-08-10	2020-09-28	49	8	W	1	61	G65	F	3	23	TWL	Toy	toy	wood	Low	1	2	0	.
2020-08-10	2020-09-28	49	8	W	1	63	O262	M	3	23	TWL	Toy	toy	wood	Low	1	0	0	.
2020-08-10	2020-09-28	49	8	W	1	63	O264	M	3	23	TWL	Toy	toy	wood	Low	0	0	0	.
2020-08-10	2020-09-28	49	8	W	1	63	O265	M	3	23	TWL	Toy	toy	wood	Low	0	0	0	.
2020-08-10	2020-09-28	49	8	W	1	41	Y71	M	3	23	TWL	Toy	toy	wood	Low	1	2	1	.
2020-08-10	2020-09-28	49	8	W	1	41	Y72	M	3	23	TWL	Toy	toy	wood	Low	1	1	1	.
2020-08-10	2020-09-28	49	8	W	1	41	Y76	M	3	23	TWL	Toy	toy	wood	Low	1	1	0	.
2020-08-10	2020-09-28	49	8	W	1	61	Y79	M	3	23	TWL	Toy	toy	wood	Low	1	1	0	.
2020-08-10	2020-09-28	49	8	W	1	42	G122	F	3	26	TTH	Toy	toy	toy	High	0	0	1	.
2020-08-10	2020-09-28	49	8	W	1	56	G22	F	3	26	TTH	Toy	toy	toy	High	1	0	0	.
2020-08-10	2020-09-28	49	8	W	1	56	G24	F	3	26	TTH	Toy	toy	toy	High	0	0	0	.
2020-08-10	2020-09-28	49	8	W	1	39	G4	F	3	26	TTH	Toy	toy	toy	High	1	1	1	.
2020-08-10	2020-09-28	49	8	W	1	39	G5	F	3	26	TTH	Toy	toy	toy	High	1	1	1	.
2020-08-10	2020-09-28	49	8	W	1	36	G91	F	3	26	TTH	Toy	toy	toy	High	1	0	0	.
2020-08-10	2020-09-28	49	8	W	1	36	G96	F	3	26	TTH	Toy	toy	toy	High	1	1	1	.
2020-08-10	2020-09-28	49	8	W	1	42	Y118	M	3	26	TTH	Toy	toy	toy	High	1	1	1	.
2020-08-10	2020-09-28	49	8	W	1	42	Y120	M	3	26	TTH	Toy	toy	toy	High	2	3	1	.
2020-08-10	2020-09-28	49	8	W	1	42	Y121	M	3	26	TTH	Toy	toy	toy	High	1	1	1	.
2020-08-10	2020-09-28	49	8	W	1	39	Y14	M	3	26	TTH	Toy	toy	toy	High	1	1	0	.
2020-08-10	2020-09-28	49	8	W	1	56	Y28	M	3	26	TTH	Toy	toy	toy	High	1	1	0	.
2020-08-10	2020-09-28	49	8	W	1	56	Y34	M	3	26	TTH	Toy	toy	toy	High	1	0	1	.
2020-08-10	2020-09-28	49	8	W	1	39	Y9	M	3	26	TTH	Toy	toy	toy	High	1	1	0	.
2020-08-10	2020-09-28	49	8	W	1	42	G120	F	3	27	TWH	Toy	toy	wood	High	1	0	0	.
2020-08-10	2020-09-28	49	8	W	1	42	G121	F	3	27	TWH	Toy	toy	wood	High	1	1	1	.
2020-08-10	2020-09-28	49	8	W	1	41	G56	F	3	27	TWH	Toy	toy	wood	High	1	1	1	.
2020-08-10	2020-09-28	49	8	W	1	41	G57	F	3	27	TWH	Toy	toy	wood	High	0	0	0	.
2020-08-10	2020-09-28	49	8	W	1	52	G73	F	3	27	TWH	Toy	toy	wood	High	1	1	1	.
2020-08-10	2020-09-28	49	8	W	1	52	G74	F	3	27	TWH	Toy	toy	wood	High	1	1	1	.
2020-08-10	2020-09-28	49	8	W	1	52	G75	F	3	27	TWH	Toy	toy	wood	High	3	1	1	.
2020-08-10	2020-09-28	49	8	W	1	39	Y10	M	3	27	TWH	Toy	toy	wood	High	1	1	0	.
2020-08-10	2020-09-28	49	8	W	1	39	Y13	M	3	27	TWH	Toy	toy	wood	High	1	1	0	.
2020-08-10	2020-09-28	49	8	W	1	39	Y15	M	3	27	TWH	Toy	toy	wood	High	1	2	1	.
2020-08-10	2020-09-28	49	8	W	1	39	Y16	M	3	27	TWH	Toy	toy	wood	High	1	0	0	.
2020-08-10	2020-09-28	49	8	W	1	41	Y70	M	3	27	TWH	Toy	toy	wood	High	1	2	1	.
2020-08-10	2020-09-28	49	8	W	1	41	Y75	M	3	27	TWH	Toy	toy	wood	High	0	0	0	.
2020-08-10	2020-09-28	49	8	W	1	52	Y90	M	3	27	TWH	Toy	toy	wood	High	3	2	0	.
2020-08-10	2020-09-28	49	8	W	1	51	G123	F	3	28	WTH	wood	wood	toy	High	1	1	1	.
2020-08-10	2020-09-28	49	8	W	1	51	G127	F	3	28	WTH	wood	wood	toy	High	1	0	1	.
2020-08-10	2020-09-28	49	8	W	1	34	G130	F	3	28	WTH	wood	wood	toy	High	1	0	1	.
2020-08-10	2020-09-28	49	8	W	1	34	G135	F	3	28	WTH	wood	wood	toy	High	0	0	1	.
2020-08-10	2020-09-28	49	8	W	1	54	G146	F	3	28	WTH	wood	wood	toy	High	1	2	1	.
2020-08-10	2020-09-28	49	8	W	1	54	G151	F	3	28	WTH	wood	wood	toy	High	1	0	0	.
2020-08-10	2020-09-28	49	8	W	1	47	G67	F	3	28	WTH	wood	wood	toy	High	1	1	1	.
2020-08-10	2020-09-28	49	8	W	1	51	Y122	M	3	28	WTH	wood	wood	toy	High	1	2	1	.
2020-08-10	2020-09-28	49	8	W	1	51	Y124	M	3	28	WTH	wood	wood	toy	High	1	0	1	.
2020-08-10	2020-09-28	49	8	W	1	34	Y127	M	3	28	WTH	wood	wood	toy	High	1	0	0	.
2020-08-10	2020-09-28	49	8	W	1	34	Y130	M	3	28	WTH	wood	wood	toy	High	1	0	1	.
2020-08-10	2020-09-28	49	8	W	1	54	Y141	M	3	28	WTH	wood	wood	toy	High	1	0	1	.
2020-08-10	2020-09-28	49	8	W	1	47	Y83	M	3	28	WTH	wood	wood	toy	High	1	0	0	.
2020-08-10	2020-09-28	49	8	W	1	47	Y84	M	3	28	WTH	wood	wood	toy	High	0	0	0	.
2020-08-10	2020-09-28	49	8	W	1	58	G153	F	3	29	WWH	wood	wood	wood	High	1	0	0	.
2020-08-10	2020-09-28	49	8	W	1	55	G16	F	3	29	WWH	wood	wood	wood	High	1	0	0	.
2020-08-10	2020-09-28	49	8	W	1	55	G21	F	3	29	WWH	wood	wood	wood	High	1	1	0	.
2020-08-10	2020-09-28	49	8	W	1	40	G44	F	3	29	WWH	wood	wood	wood	High	1	1	0	.
2020-08-10	2020-09-28	49	8	W	1	40	G46	F	3	29	WWH	wood	wood	wood	High	1	0	0	.
2020-08-10	2020-09-28	49	8	W	1	41	G54	F	3	29	WWH	wood	wood	wood	High	1	0	0	.
2020-08-10	2020-09-28	49	8	W	1	41	G58	F	3	29	WWH	wood	wood	wood	High	1	1	0	.
2020-08-10	2020-09-28	49	8	W	1	58	Y142	M	3	29	WWH	wood	wood	wood	High	1	0	0	.
2020-08-10	2020-09-28	49	8	W	1	58	Y144	M	3	29	WWH	wood	wood	wood	High	1	1	1	.
2020-08-10	2020-09-28	49	8	W	1	58	Y146	M	3	29	WWH	wood	wood	wood	High	1	0	0	.
2020-08-10	2020-09-28	49	8	W	1	40	Y56	M	3	29	WWH	wood	wood	wood	High	0	0	0	.
2020-08-10	2020-09-28	49	8	W	1	40	Y58	M	3	29	WWH	wood	wood	wood	High	1	0	0	.
2020-08-10	2020-09-28	49	8	W	1	41	Y73	M	3	29	WWH	wood	wood	wood	High	1	1	0	.
2020-08-10	2020-09-28	49	8	W	1	41	Y74	M	3	29	WWH	wood	wood	wood	High	1	0	0	.
2020-08-31	2020-10-19	49	8	W	2	92	B110	M	6	30	WWH	wood	wood	wood	High	0	0	0	.
2020-08-31	2020-10-19	49	8	W	2	92	B111	M	6	30	WWH	wood	wood	wood	High	1	0	0	.
2020-08-31	2020-10-19	49	8	W	2	92	B116	M	6	30	WWH	wood	wood	wood	High	0	0	0	.
2020-08-31	2020-10-19	49	8	W	2	92	B117	M	6	30	WWH	wood	wood	wood	High	1	0	0	.
2020-08-31	2020-10-19	49	8	W	2	85	B138	M	6	30	WWH	wood	wood	wood	High	3	3	1	.
2020-08-31	2020-10-19	49	8	W	2	70	B72	M	6	30	WWH	wood	wood	wood	High	1	2	0	.
2020-08-31	2020-10-19	49	8	W	2	70	B77	M	6	30	WWH	wood	wood	wood	High	1	1	0	.
2020-08-31	2020-10-19	49	8	W	2	85	R115	F	6	30	WWH	wood	wood	wood	High	0	0	0	.
2020-08-31	2020-10-19	49	8	W	2	85	R116	F	6	30	WWH	wood	wood	wood	High	1	0	0	.
2020-08-31	2020-10-19	49	8	W	2	85	R117	F	6	30	WWH	wood	wood	wood	High	0	1	0	.
2020-08-31	2020-10-19	49	8	W	2	70	R65	F	6	30	WWH	wood	wood	wood	High	0	1	0	.
2020-08-31	2020-10-19	49	8	W	2	70	R66	F	6	30	WWH	wood	wood	wood	High	1	1	0	.
2020-08-31	2020-10-19	49	8	W	2	70	R68	F	6	30	WWH	wood	wood	wood	High	1	0	0	.
2020-08-31	2020-10-19	49	8	W	2	70	R70	F	6	30	WWH	wood	wood	wood	High	0	0	0	.
2020-08-31	2020-10-19	49	8	W	2	89	B34	M	6	31	WTH	wood	wood	toy	High	0	1	1	.
2020-08-31	2020-10-19	49	8	W	2	89	B36	M	6	31	WTH	wood	wood	toy	High	1	0	0	.
2020-08-31	2020-10-19	49	8	W	2	89	B38	M	6	31	WTH	wood	wood	toy	High	2	3	1	.
2020-08-31	2020-10-19	49	8	W	2	89	B39	M	6	31	WTH	wood	wood	toy	High	1	0	0	.
2020-08-31	2020-10-19	49	8	W	2	86	B40	M	6	31	WTH	wood	wood	toy	High	2	3	0	.
2020-08-31	2020-10-19	49	8	W	2	86	B45	M	6	31	WTH	wood	wood	toy	High	1	2	1	.
2020-08-31	2020-10-19	49	8	W	2	69	B51	M	6	31	WTH	wood	wood	toy	High	1	0	0	.
2020-08-31	2020-10-19	49	8	W	2	69	B56	M	6	31	WTH	wood	wood	toy	High	0	0	1	.
2020-08-31	2020-10-19	49	8	W	2	89	R31	F	6	31	WTH	wood	wood	toy	High	1	1	1	.
2020-08-31	2020-10-19	49	8	W	2	67	R41	F	6	31	WTH	wood	wood	toy	High	1	0	1	.
2020-08-31	2020-10-19	49	8	W	2	67	R43	F	6	31	WTH	wood	wood	toy	High	1	0	0	.
2020-08-31	2020-10-19	49	8	W	2	67	R44	F	6	31	WTH	wood	wood	toy	High	1	1	1	.
2020-08-31	2020-10-19	49	8	W	2	69	R47	F	6	31	WTH	wood	wood	toy	High	1	0	1	.
2020-08-31	2020-10-19	49	8	W	2	69	R50	F	6	31	WTH	wood	wood	toy	High	2	2	0	.
2020-08-31	2020-10-19	49	8	W	2	53	B142	M	6	32	TWH	Toy	toy	wood	High	2	2	1	.
2020-08-31	2020-10-19	49	8	W	2	53	B144	M	6	32	TWH	Toy	toy	wood	High	1	0	0	.
2020-08-31	2020-10-19	49	8	W	2	53	B145	M	6	32	TWH	Toy	toy	wood	High	1	0	1	.
2020-08-31	2020-10-19	49	8	W	2	79	B16	M	6	32	TWH	Toy	toy	wood	High	1	0	1	.
2020-08-31	2020-10-19	49	8	W	2	82	B80	M	6	32	TWH	Toy	toy	wood	High	1	0	1	.
2020-08-31	2020-10-19	49	8	W	2	82	B82	M	6	32	TWH	Toy	toy	wood	High	0	0	0	.
2020-08-31	2020-10-19	49	8	W	2	74	B87	M	6	32	TWH	Toy	toy	wood	High	1	0	1	.
2020-08-31	2020-10-19	49	8	W	2	53	R121	F	6	32	TWH	Toy	toy	wood	High	1	0	1	.
2020-08-31	2020-10-19	49	8	W	2	79	R15	F	6	32	TWH	Toy	toy	wood	High	3	2	1	.
2020-08-31	2020-10-19	49	8	W	2	79	R18	F	6	32	TWH	Toy	toy	wood	High	1	0	0	.
2020-08-31	2020-10-19	49	8	W	2	79	R20	F	6	32	TWH	Toy	toy	wood	High	3	3	1	.
2020-08-31	2020-10-19	49	8	W	2	82	R72	F	6	32	TWH	Toy	toy	wood	High	1	2	1	.
2020-08-31	2020-10-19	49	8	W	2	82	R78	F	6	32	TWH	Toy	toy	wood	High	0	0	0	.
2020-08-31	2020-10-19	49	8	W	2	74	R79	F	6	32	TWH	Toy	toy	wood	High	1	0	1	.
2020-08-31	2020-10-19	49	8	W	2	75	B1	M	6	33	TTH	Toy	toy	toy	High	1	3	1	.
2020-08-31	2020-10-19	49	8	W	2	72	B12	M	6	33	TTH	Toy	toy	toy	High	3	2	1	.
2020-08-31	2020-10-19	49	8	W	2	87	B120	M	6	33	TTH	Toy	toy	toy	High	1	2	0	.
2020-08-31	2020-10-19	49	8	W	2	85	B140	M	6	33	TTH	Toy	toy	toy	High	1	1	0	.
2020-08-31	2020-10-19	49	8	W	2	71	B61	M	6	33	TTH	Toy	toy	toy	High	2	2	1	.
2020-08-31	2020-10-19	49	8	W	2	71	B62	M	6	33	TTH	Toy	toy	toy	High	2	2	0	.
2020-08-31	2020-10-19	49	8	W	2	71	B66	M	6	33	TTH	Toy	toy	toy	High	0	0	0	.
2020-08-31	2020-10-19	49	8	W	2	72	B9	M	6	33	TTH	Toy	toy	toy	High	2	2	1	.
2020-08-31	2020-10-19	49	8	W	2	87	R108	F	6	33	TTH	Toy	toy	toy	High	1	0	1	.
2020-08-31	2020-10-19	49	8	W	2	87	R110	F	6	33	TTH	Toy	toy	toy	High	1	0	0	.
2020-08-31	2020-10-19	49	8	W	2	87	R111	F	6	33	TTH	Toy	toy	toy	High	3	2	1	.
2020-08-31	2020-10-19	49	8	W	2	85	R119	F	6	33	TTH	Toy	toy	toy	High	1	1	1	.
2020-08-31	2020-10-19	49	8	W	2	75	R3	F	6	33	TTH	Toy	toy	toy	High	0	0	0	.
2020-08-31	2020-10-19	49	8	W	2	71	R54	F	6	33	TTH	Toy	toy	toy	High	2	2	1	.
2020-08-31	2020-10-19	49	8	W	2	90	B101	M	6	36	TWL	Toy	toy	wood	Low	1	0	0	.
2020-08-31	2020-10-19	49	8	W	2	90	B102	M	6	36	TWL	Toy	toy	wood	Low	0	0	1	.
2020-08-31	2020-10-19	49	8	W	2	91	B104	M	6	36	TWL	Toy	toy	wood	Low	1	1	0	.
2020-08-31	2020-10-19	49	8	W	2	85	B135	M	6	36	TWL	Toy	toy	wood	Low	3	2	1	.
2020-08-31	2020-10-19	49	8	W	2	85	B136	M	6	36	TWL	Toy	toy	wood	Low	1	2	0	.
2020-08-31	2020-10-19	49	8	W	2	85	B139	M	6	36	TWL	Toy	toy	wood	Low	1	1	1	.
2020-08-31	2020-10-19	49	8	W	2	90	B97	M	6	36	TWL	Toy	toy	wood	Low	1	1	1	.
2020-08-31	2020-10-19	49	8	W	2	91	R100	F	6	36	TWL	Toy	toy	wood	Low	0	1	1	.
2020-08-31	2020-10-19	49	8	W	2	80	R135	F	6	36	TWL	Toy	toy	wood	Low	1	1	0	.
2020-08-31	2020-10-19	49	8	W	2	80	R136	F	6	36	TWL	Toy	toy	wood	Low	2	2	1	.
2020-08-31	2020-10-19	49	8	W	2	80	R137	F	6	36	TWL	Toy	toy	wood	Low	1	1	0	.
2020-08-31	2020-10-19	49	8	W	2	90	R89	F	6	36	TWL	Toy	toy	wood	Low	1	1	0	.
2020-08-31	2020-10-19	49	8	W	2	90	R94	F	6	36	TWL	Toy	toy	wood	Low	3	3	1	.
2020-08-31	2020-10-19	49	8	W	2	90	R95	F	6	36	TWL	Toy	toy	wood	Low	0	1	0	.
2020-08-31	2020-10-19	49	8	W	2	94	B126	M	6	37	WTL	wood	wood	toy	Low	2	3	1	.
2020-08-31	2020-10-19	49	8	W	2	94	B129	M	6	37	WTL	wood	wood	toy	Low	1	1	1	.
2020-08-31	2020-10-19	49	8	W	2	94	B132	M	6	37	WTL	wood	wood	toy	Low	2	3	1	.
2020-08-31	2020-10-19	49	8	W	2	78	B28	M	6	37	WTL	wood	wood	toy	Low	1	2	1	.
2020-08-31	2020-10-19	49	8	W	2	78	B31	M	6	37	WTL	wood	wood	toy	Low	3	2	1	.
2020-08-31	2020-10-19	49	8	W	2	68	P244	F	6	37	WTL	wood	wood	toy	Low	2	3	1	.
2020-08-31	2020-10-19	49	8	W	2	94	R114	F	6	37	WTL	wood	wood	toy	Low	0	0	1	.
2020-08-31	2020-10-19	49	8	W	2	66	R148	F	6	37	WTL	wood	wood	toy	Low	0	1	1	.
2020-08-31	2020-10-19	49	8	W	2	68	R159	F	6	37	WTL	wood	wood	toy	Low	1	1	1	.
2020-08-31	2020-10-19	49	8	W	2	68	R160	F	6	37	WTL	wood	wood	toy	Low	1	1	1	.
2020-08-31	2020-10-19	49	8	W	2	78	R27	F	6	37	WTL	wood	wood	toy	Low	1	1	0	.
2020-08-31	2020-10-19	49	8	W	2	78	R30	F	6	37	WTL	wood	wood	toy	Low	1	2	1	.
2020-08-31	2020-10-19	49	8	W	2	66	W111	M	6	37	WTL	wood	wood	toy	Low	2	3	1	.
2020-08-31	2020-10-19	49	8	W	2	68	W120	M	6	37	WTL	wood	wood	toy	Low	1	1	1	.
2020-08-31	2020-10-19	49	8	W	2	84	B159	M	6	38	WWL	wood	wood	wood	Low	3	2	1	.
2020-08-31	2020-10-19	49	8	W	2	79	B18	M	6	38	WWL	wood	wood	wood	Low	2	1	1	.
2020-08-31	2020-10-19	49	8	W	2	82	B79	M	6	38	WWL	wood	wood	wood	Low	1	0	0	.
2020-08-31	2020-10-19	49	8	W	2	82	B81	M	6	38	WWL	wood	wood	wood	Low	0	1	0	.
2020-08-31	2020-10-19	49	8	W	2	76	B91	M	6	38	WWL	wood	wood	wood	Low	1	0	0	.
2020-08-31	2020-10-19	49	8	W	2	76	B94	M	6	38	WWL	wood	wood	wood	Low	0	0	0	.
2020-08-31	2020-10-19	49	8	W	2	84	R141	F	6	38	WWL	wood	wood	wood	Low	1	1	0	.
2020-08-31	2020-10-19	49	8	W	2	79	R17	F	6	38	WWL	wood	wood	wood	Low	1	1	0	.
2020-08-31	2020-10-19	49	8	W	2	79	R19	F	6	38	WWL	wood	wood	wood	Low	0	0	0	.
2020-08-31	2020-10-19	49	8	W	2	82	R71	F	6	38	WWL	wood	wood	wood	Low	0	0	0	.
2020-08-31	2020-10-19	49	8	W	2	82	R76	F	6	38	WWL	wood	wood	wood	Low	0	0	0	.
2020-08-31	2020-10-19	49	8	W	2	76	R86	F	6	38	WWL	wood	wood	wood	Low	1	1	0	.
2020-08-31	2020-10-19	49	8	W	2	76	R88	F	6	38	WWL	wood	wood	wood	Low	1	0	0	.
2020-08-31	2020-10-19	49	8	W	2	84	W103	M	6	38	WWL	wood	wood	wood	Low	2	2	1	.
2020-08-31	2020-10-19	49	8	W	2	72	B13	M	6	39	TTL	Toy	toy	toy	Low	0	1	0	.
2020-08-31	2020-10-19	49	8	W	2	83	B67	M	6	39	TTL	Toy	toy	toy	Low	0	1	1	.
2020-08-31	2020-10-19	49	8	W	2	70	B75	M	6	39	TTL	Toy	toy	toy	Low	1	0	0	.
2020-08-31	2020-10-19	49	8	W	2	70	B76	M	6	39	TTL	Toy	toy	toy	Low	1	0	0	.
2020-08-31	2020-10-19	49	8	W	2	72	B8	M	6	39	TTL	Toy	toy	toy	Low	0	1	1	.
2020-08-31	2020-10-19	49	8	W	2	74	B85	M	6	39	TTL	Toy	toy	toy	Low	0	0	0	.
2020-08-31	2020-10-19	49	8	W	2	74	B86	M	6	39	TTL	Toy	toy	toy	Low	3	3	1	.
2020-08-31	2020-10-19	49	8	W	2	74	B88	M	6	39	TTL	Toy	toy	toy	Low	1	0	0	.
2020-08-31	2020-10-19	49	8	W	2	72	R10	F	6	39	TTL	Toy	toy	toy	Low	1	0	0	.
2020-08-31	2020-10-19	49	8	W	2	73	R152	F	6	39	TTL	Toy	toy	toy	Low	0	0	0	.
2020-08-31	2020-10-19	49	8	W	2	73	R153	F	6	39	TTL	Toy	toy	toy	Low	0	0	0	.
2020-08-31	2020-10-19	49	8	W	2	83	R64	F	6	39	TTL	Toy	toy	toy	Low	0	0	0	.
2020-08-31	2020-10-19	49	8	W	2	70	R67	F	6	39	TTL	Toy	toy	toy	Low	1	1	0	.
2020-08-31	2020-10-19	49	8	W	2	70	R69	F	6	39	TTL	Toy	toy	toy	Low	1	1	0	.
2020-08-31	2020-10-19	49	8	W	2	94	B127	M	5	40	TWH	Toy	toy	wood	High	0	1	1	.
2020-08-31	2020-10-19	49	8	W	2	94	B128	M	5	40	TWH	Toy	toy	wood	High	0	0	0	.
2020-08-31	2020-10-19	49	8	W	2	94	B130	M	5	40	TWH	Toy	toy	wood	High	1	1	1	.
2020-08-31	2020-10-19	49	8	W	2	79	B15	M	5	40	TWH	Toy	toy	wood	High	1	2	1	.
2020-08-31	2020-10-19	49	8	W	2	79	B17	M	5	40	TWH	Toy	toy	wood	High	1	1	0	.
2020-08-31	2020-10-19	49	8	W	2	78	B29	M	5	40	TWH	Toy	toy	wood	High	1	1	0	.
2020-08-31	2020-10-19	49	8	W	2	78	B33	M	5	40	TWH	Toy	toy	wood	High	1	2	1	.
2020-08-31	2020-10-19	49	8	W	2	94	R113	F	5	40	TWH	Toy	toy	wood	High	1	0	1	.
2020-08-31	2020-10-19	49	8	W	2	78	R25	F	5	40	TWH	Toy	toy	wood	High	1	2	1	.
2020-08-31	2020-10-19	49	8	W	2	78	R26	F	5	40	TWH	Toy	toy	wood	High	1	1	1	.
2020-08-31	2020-10-19	49	8	W	2	90	R90	F	5	40	TWH	Toy	toy	wood	High	1	1	1	.
2020-08-31	2020-10-19	49	8	W	2	90	R91	F	5	40	TWH	Toy	toy	wood	High	1	1	0	.
2020-08-31	2020-10-19	49	8	W	2	90	R92	F	5	40	TWH	Toy	toy	wood	High	1	1	0	.
2020-08-31	2020-10-19	49	8	W	2	90	R93	F	5	40	TWH	Toy	toy	wood	High	1	0	1	.
2020-08-31	2020-10-19	49	8	W	2	78	B30	M	5	41	TTH	Toy	toy	toy	High	2	3	1	.
2020-08-31	2020-10-19	49	8	W	2	78	B32	M	5	41	TTH	Toy	toy	toy	High	0	0	0	.
2020-08-31	2020-10-19	49	8	W	2	67	B48	M	5	41	TTH	Toy	toy	toy	High	1	1	0	.
2020-08-31	2020-10-19	49	8	W	2	67	B49	M	5	41	TTH	Toy	toy	toy	High	2	3	1	.
2020-08-31	2020-10-19	49	8	W	2	69	B54	M	5	41	TTH	Toy	toy	toy	High	0	1	1	.
2020-08-31	2020-10-19	49	8	W	2	71	B59	M	5	41	TTH	Toy	toy	toy	High	2	3	0	.
2020-08-31	2020-10-19	49	8	W	2	71	B65	M	5	41	TTH	Toy	toy	toy	High	0	1	0	.
2020-08-31	2020-10-19	49	8	W	2	67	R40	F	5	41	TTH	Toy	toy	toy	High	1	2	1	.
2020-08-31	2020-10-19	49	8	W	2	67	R46	F	5	41	TTH	Toy	toy	toy	High	1	2	1	.
2020-08-31	2020-10-19	49	8	W	2	69	R48	F	5	41	TTH	Toy	toy	toy	High	0	1	0	.
2020-08-31	2020-10-19	49	8	W	2	71	R52	F	5	41	TTH	Toy	toy	toy	High	0	1	0	.
2020-08-31	2020-10-19	49	8	W	2	71	R55	F	5	41	TTH	Toy	toy	toy	High	1	0	0	.
2020-08-31	2020-10-19	49	8	W	2	76	R84	F	5	41	TTH	Toy	toy	toy	High	.	.	.	.
2020-08-31	2020-10-19	49	8	W	2	76	R85	F	5	41	TTH	Toy	toy	toy	High	0	1	1	.
2020-08-31	2020-10-19	49	8	W	2	80	B154	M	5	42	WWH	wood	wood	wood	High	3	2	1	.
2020-08-31	2020-10-19	49	8	W	2	80	B157	M	5	42	WWH	wood	wood	wood	High	1	1	1	.
2020-08-31	2020-10-19	49	8	W	2	80	B158	M	5	42	WWH	wood	wood	wood	High	1	0	0	.
2020-08-31	2020-10-19	49	8	W	2	75	B4	M	5	42	WWH	wood	wood	wood	High	0	1	0	.
2020-08-31	2020-10-19	49	8	W	2	86	B43	M	5	42	WWH	wood	wood	wood	High	0	1	0	.
2020-08-31	2020-10-19	49	8	W	2	86	B46	M	5	42	WWH	wood	wood	wood	High	1	0	0	.
2020-08-31	2020-10-19	49	8	W	2	80	R138	F	5	42	WWH	wood	wood	wood	High	1	0	0	.
2020-08-31	2020-10-19	49	8	W	2	84	R140	F	5	42	WWH	wood	wood	wood	High	1	0	0	.
2020-08-31	2020-10-19	49	8	W	2	75	R2	F	5	42	WWH	wood	wood	wood	High	1	1	1	.
2020-08-31	2020-10-19	49	8	W	2	86	R35	F	5	42	WWH	wood	wood	wood	High	2	2	0	.
2020-08-31	2020-10-19	49	8	W	2	86	R39	F	5	42	WWH	wood	wood	wood	High	1	1	0	.
2020-08-31	2020-10-19	49	8	W	2	75	R5	F	5	42	WWH	wood	wood	wood	High	2	2	1	.
2020-08-31	2020-10-19	49	8	W	2	75	R6	F	5	42	WWH	wood	wood	wood	High	0	0	0	.
2020-08-31	2020-10-19	49	8	W	2	84	W105	M	5	42	WWH	wood	wood	wood	High	3	2	1	.
2020-08-31	2020-10-19	49	8	W	2	93	B23	M	5	43	WTH	wood	wood	toy	High	1	2	1	.
2020-08-31	2020-10-19	49	8	W	2	93	B24	M	5	43	WTH	wood	wood	toy	High	0	1	1	.
2020-08-31	2020-10-19	49	8	W	2	93	B25	M	5	43	WTH	wood	wood	toy	High	1	1	1	.
2020-08-31	2020-10-19	49	8	W	2	74	B84	M	5	43	WTH	wood	wood	toy	High	1	2	0	.
2020-08-31	2020-10-19	49	8	W	2	73	R156	F	5	43	WTH	wood	wood	toy	High	1	2	0	.
2020-08-31	2020-10-19	49	8	W	2	93	R24	F	5	43	WTH	wood	wood	toy	High	1	1	0	.
2020-08-31	2020-10-19	49	8	W	2	82	R73	F	5	43	WTH	wood	wood	toy	High	1	2	0	.
2020-08-31	2020-10-19	49	8	W	2	82	R74	F	5	43	WTH	wood	wood	toy	High	0	1	1	.
2020-08-31	2020-10-19	49	8	W	2	82	R75	F	5	43	WTH	wood	wood	toy	High	1	1	1	.
2020-08-31	2020-10-19	49	8	W	2	82	R77	F	5	43	WTH	wood	wood	toy	High	1	1	0	.
2020-08-31	2020-10-19	49	8	W	2	74	R82	F	5	43	WTH	wood	wood	toy	High	0	1	1	.
2020-08-31	2020-10-19	49	8	W	2	73	W113	M	5	43	WTH	wood	wood	toy	High	1	2	1	.
2020-08-31	2020-10-19	49	8	W	2	73	W115	M	5	43	WTH	wood	wood	toy	High	0	1	1	.
2020-08-31	2020-10-19	49	8	W	2	73	W116	M	5	43	WTH	wood	wood	toy	High	0	1	1	.
2020-08-31	2020-10-19	49	8	W	2	93	B19	M	5	46	TTL	Toy	toy	toy	Low	1	2	0	.
2020-08-31	2020-10-19	49	8	W	2	93	B21	M	5	46	TTL	Toy	toy	toy	Low	0	1	0	.
2020-08-31	2020-10-19	49	8	W	2	89	B35	M	5	46	TTL	Toy	toy	toy	Low	1	0	0	.
2020-08-31	2020-10-19	49	8	W	2	89	B37	M	5	46	TTL	Toy	toy	toy	Low	1	0	0	.
2020-08-31	2020-10-19	49	8	W	2	86	B41	M	5	46	TTL	Toy	toy	toy	Low	1	0	0	.
2020-08-31	2020-10-19	49	8	W	2	86	B42	M	5	46	TTL	Toy	toy	toy	Low	1	1	0	.
2020-08-31	2020-10-19	49	8	W	2	86	B44	M	5	46	TTL	Toy	toy	toy	Low	1	1	0	.
2020-08-31	2020-10-19	49	8	W	2	53	R123	F	5	46	TTL	Toy	toy	toy	Low	1	1	0	.
2020-08-31	2020-10-19	49	8	W	2	53	R124	F	5	46	TTL	Toy	toy	toy	Low	0	1	0	.
2020-08-31	2020-10-19	49	8	W	2	53	R125	F	5	46	TTL	Toy	toy	toy	Low	1	0	0	.
2020-08-31	2020-10-19	49	8	W	2	53	R127	F	5	46	TTL	Toy	toy	toy	Low	1	0	1	.
2020-08-31	2020-10-19	49	8	W	2	89	R32	F	5	46	TTL	Toy	toy	toy	Low	1	2	0	.
2020-08-31	2020-10-19	49	8	W	2	89	R33	F	5	46	TTL	Toy	toy	toy	Low	0	1	1	.
2020-08-31	2020-10-19	49	8	W	2	86	R37	F	5	46	TTL	Toy	toy	toy	Low	0	0	0	.
2020-08-31	2020-10-19	49	8	W	2	72	B10	M	5	47	TWL	Toy	toy	wood	Low	1	0	1	.
2020-08-31	2020-10-19	49	8	W	2	72	B11	M	5	47	TWL	Toy	toy	wood	Low	2	2	1	.
2020-08-31	2020-10-19	49	8	W	2	87	B118	M	5	47	TWL	Toy	toy	wood	Low	1	1	1	.
2020-08-31	2020-10-19	49	8	W	2	85	B134	M	5	47	TWL	Toy	toy	wood	Low	1	1	1	.
2020-08-31	2020-10-19	49	8	W	2	85	B137	M	5	47	TWL	Toy	toy	wood	Low	1	1	1	.
2020-08-31	2020-10-19	49	8	W	2	72	B14	M	5	47	TWL	Toy	toy	wood	Low	2	2	1	.
2020-08-31	2020-10-19	49	8	W	2	85	B141	M	5	47	TWL	Toy	toy	wood	Low	3	2	2	.
2020-08-31	2020-10-19	49	8	W	2	72	R11	F	5	47	TWL	Toy	toy	wood	Low	1	2	1	.
2020-08-31	2020-10-19	49	8	W	2	87	R112	F	5	47	TWL	Toy	toy	wood	Low	1	2	0	.
2020-08-31	2020-10-19	49	8	W	2	85	R118	F	5	47	TWL	Toy	toy	wood	Low	2	2	1	.
2020-08-31	2020-10-19	49	8	W	2	81	R128	F	5	47	TWL	Toy	toy	wood	Low	1	0	0	.
2020-08-31	2020-10-19	49	8	W	2	81	R130	F	5	47	TWL	Toy	toy	wood	Low	1	0	1	.
2020-08-31	2020-10-19	49	8	W	2	72	R7	F	5	47	TWL	Toy	toy	wood	Low	0	1	1	.
2020-08-31	2020-10-19	49	8	W	2	72	R9	F	5	47	TWL	Toy	toy	wood	Low	0	0	1	.
2020-08-31	2020-10-19	49	8	W	2	87	B121	M	5	48	WTL	wood	wood	toy	Low	0	0	1	.
2020-08-31	2020-10-19	49	8	W	2	93	B20	M	5	48	WTL	wood	wood	toy	Low	2	2	1	.
2020-08-31	2020-10-19	49	8	W	2	93	B22	M	5	48	WTL	wood	wood	toy	Low	1	0	1	.
2020-08-31	2020-10-19	49	8	W	2	93	B26	M	5	48	WTL	wood	wood	toy	Low	0	1	1	.
2020-08-31	2020-10-19	49	8	W	2	93	B27	M	5	48	WTL	wood	wood	toy	Low	0	1	1	.
2020-08-31	2020-10-19	49	8	W	2	76	B90	M	5	48	WTL	wood	wood	toy	Low	1	0	1	.
2020-08-31	2020-10-19	49	8	W	2	76	B92	M	5	48	WTL	wood	wood	toy	Low	1	0	1	.
2020-08-31	2020-10-19	49	8	W	2	76	B96	M	5	48	WTL	wood	wood	toy	Low	1	1	1	.
2020-08-31	2020-10-19	49	8	W	2	87	R109	F	5	48	WTL	wood	wood	toy	Low	1	2	1	.
2020-08-31	2020-10-19	49	8	W	2	72	R12	F	5	48	WTL	wood	wood	toy	Low	0	1	1	.
2020-08-31	2020-10-19	49	8	W	2	81	R129	F	5	48	WTL	wood	wood	toy	Low	0	0	0	.
2020-08-31	2020-10-19	49	8	W	2	81	R132	F	5	48	WTL	wood	wood	toy	Low	0	0	0	.
2020-08-31	2020-10-19	49	8	W	2	72	R8	F	5	48	WTL	wood	wood	toy	Low	1	0	1	.
2020-08-31	2020-10-19	49	8	W	2	76	R87	F	5	48	WTL	wood	wood	toy	Low	1	1	1	.
2020-08-31	2020-10-19	49	8	W	2	91	B105	M	5	49	WWL	wood	wood	wood	Low	0	1	1	.
2020-08-31	2020-10-19	49	8	W	2	91	B107	M	5	49	WWL	wood	wood	wood	Low	1	1	1	.
2020-08-31	2020-10-19	49	8	W	2	91	B109	M	5	49	WWL	wood	wood	wood	Low	1	2	1	.
2020-08-31	2020-10-19	49	8	W	2	71	B60	M	5	49	WWL	wood	wood	wood	Low	1	0	1	.
2020-08-31	2020-10-19	49	8	W	2	71	B63	M	5	49	WWL	wood	wood	wood	Low	1	0	1	.
2020-08-31	2020-10-19	49	8	W	2	71	B64	M	5	49	WWL	wood	wood	wood	Low	1	2	1	.
2020-08-31	2020-10-19	49	8	W	2	83	B71	M	5	49	WWL	wood	wood	wood	Low	2	2	1	.
2020-08-31	2020-10-19	49	8	W	2	73	R151	F	5	49	WWL	wood	wood	wood	Low	1	1	1	.
2020-08-31	2020-10-19	49	8	W	2	73	R154	F	5	49	WWL	wood	wood	wood	Low	1	1	1	.
2020-08-31	2020-10-19	49	8	W	2	71	R53	F	5	49	WWL	wood	wood	wood	Low	2	2	0	.
2020-08-31	2020-10-19	49	8	W	2	83	R56	F	5	49	WWL	wood	wood	wood	Low	1	1	1	.
2020-08-31	2020-10-19	49	8	W	2	83	R61	F	5	49	WWL	wood	wood	wood	Low	1	0	1	.
2020-08-31	2020-10-19	49	8	W	2	83	R62	F	5	49	WWL	wood	wood	wood	Low	0	1	1	.
2020-08-31	2020-10-19	49	8	W	2	91	R96	F	5	49	WWL	wood	wood	wood	Low	1	2	1	.
2020-08-31	2020-10-19	49	8	W	2	94	B125	M	4	50	TTH	Toy	toy	toy	High	1	1	1	.
2020-08-31	2020-10-19	49	8	W	2	94	B131	M	4	50	TTH	Toy	toy	toy	High	3	1	1	.
2020-08-31	2020-10-19	49	8	W	2	67	B47	M	4	50	TTH	Toy	toy	toy	High	1	1	0	.
2020-08-31	2020-10-19	49	8	W	2	67	B50	M	4	50	TTH	Toy	toy	toy	High	1	0	0	.
2020-08-31	2020-10-19	49	8	W	2	69	B52	M	4	50	TTH	Toy	toy	toy	High	3	2	1	.
2020-08-31	2020-10-19	49	8	W	2	69	B53	M	4	50	TTH	Toy	toy	toy	High	1	2	1	.
2020-08-31	2020-10-19	49	8	W	2	92	R102	F	4	50	TTH	Toy	toy	toy	High	3	2	1	.
2020-08-31	2020-10-19	49	8	W	2	92	R107	F	4	50	TTH	Toy	toy	toy	High	3	2	1	.
2020-08-31	2020-10-19	49	8	W	2	66	R145	F	4	50	TTH	Toy	toy	toy	High	2	2	1	.
2020-08-31	2020-10-19	49	8	W	2	67	R42	F	4	50	TTH	Toy	toy	toy	High	1	1	0	.
2020-08-31	2020-10-19	49	8	W	2	67	R45	F	4	50	TTH	Toy	toy	toy	High	1	1	1	.
2020-08-31	2020-10-19	49	8	W	2	69	R49	F	4	50	TTH	Toy	toy	toy	High	3	2	1	.
2020-08-31	2020-10-19	49	8	W	2	69	R51	F	4	50	TTH	Toy	toy	toy	High	0	1	0	.
2020-08-31	2020-10-19	49	8	W	2	66	W109	M	4	50	TTH	Toy	toy	toy	High	3	2	1	.
2020-08-31	2020-10-19	49	8	W	2	81	B148	M	4	51	WWH	wood	wood	wood	High	1	0	0	.
2020-08-31	2020-10-19	49	8	W	2	81	B149	M	4	51	WWH	wood	wood	wood	High	1	1	0	.
2020-08-31	2020-10-19	49	8	W	2	81	B151	M	4	51	WWH	wood	wood	wood	High	1	0	0	.
2020-08-31	2020-10-19	49	8	W	2	81	B152	M	4	51	WWH	wood	wood	wood	High	0	1	1	.
2020-08-31	2020-10-19	49	8	W	2	83	B69	M	4	51	WWH	wood	wood	wood	High	2	2	1	.
2020-08-31	2020-10-19	49	8	W	2	83	B70	M	4	51	WWH	wood	wood	wood	High	2	3	1	.
2020-08-31	2020-10-19	49	8	W	2	74	B83	M	4	51	WWH	wood	wood	wood	High	1	1	1	.
2020-08-31	2020-10-19	49	8	W	2	81	R131	F	4	51	WWH	wood	wood	wood	High	0	2	1	.
2020-08-31	2020-10-19	49	8	W	2	79	R16	F	4	51	WWH	wood	wood	wood	High	1	0	0	.
2020-08-31	2020-10-19	49	8	W	2	79	R21	F	4	51	WWH	wood	wood	wood	High	1	1	1	.
2020-08-31	2020-10-19	49	8	W	2	83	R57	F	4	51	WWH	wood	wood	wood	High	0	1	1	.
2020-08-31	2020-10-19	49	8	W	2	74	R80	F	4	51	WWH	wood	wood	wood	High	1	1	1	.
2020-08-31	2020-10-19	49	8	W	2	74	R81	F	4	51	WWH	wood	wood	wood	High	1	0	0	.
2020-08-31	2020-10-19	49	8	W	2	74	R83	F	4	51	WWH	wood	wood	wood	High	1	2	1	.
2020-08-31	2020-10-19	49	8	W	2	87	B119	M	4	52	WTH	wood	wood	toy	High	1	1	0	.
2020-08-31	2020-10-19	49	8	W	2	87	B124	M	4	52	WTH	wood	wood	toy	High	1	1	0	.
2020-08-31	2020-10-19	49	8	W	2	80	B155	M	4	52	WTH	wood	wood	toy	High	1	1	1	.
2020-08-31	2020-10-19	49	8	W	2	75	B2	M	4	52	WTH	wood	wood	toy	High	3	2	1	.
2020-08-31	2020-10-19	49	8	W	2	75	B6	M	4	52	WTH	wood	wood	toy	High	1	0	0	.
2020-08-31	2020-10-19	49	8	W	2	75	B7	M	4	52	WTH	wood	wood	toy	High	1	0	1	.
2020-08-31	2020-10-19	49	8	W	2	75	R1	F	4	52	WTH	wood	wood	toy	High	3	2	1	.
2020-08-31	2020-10-19	49	8	W	2	80	R133	F	4	52	WTH	wood	wood	toy	High	1	0	0	.
2020-08-31	2020-10-19	49	8	W	2	80	R134	F	4	52	WTH	wood	wood	toy	High	1	0	0	.
2020-08-31	2020-10-19	49	8	W	2	80	R139	F	4	52	WTH	wood	wood	toy	High	2	2	1	.
2020-08-31	2020-10-19	49	8	W	2	84	R142	F	4	52	WTH	wood	wood	toy	High	2	2	1	.
2020-08-31	2020-10-19	49	8	W	2	84	R143	F	4	52	WTH	wood	wood	toy	High	2	3	1	.
2020-08-31	2020-10-19	49	8	W	2	84	R144	F	4	52	WTH	wood	wood	toy	High	1	0	0	.
2020-08-31	2020-10-19	49	8	W	2	84	W102	M	4	52	WTH	wood	wood	toy	High	1	0	0	.
2020-08-31	2020-10-19	49	8	W	2	91	B103	M	4	53	TWH	Toy	toy	wood	High	0	0	0	.
2020-08-31	2020-10-19	49	8	W	2	91	B106	M	4	53	TWH	Toy	toy	wood	High	0	0	0	.
2020-08-31	2020-10-19	49	8	W	2	91	B108	M	4	53	TWH	Toy	toy	wood	High	0	0	0	.
2020-08-31	2020-10-19	49	8	W	2	70	B73	M	4	53	TWH	Toy	toy	wood	High	0	0	0	.
2020-08-31	2020-10-19	49	8	W	2	70	B74	M	4	53	TWH	Toy	toy	wood	High	1	1	0	.
2020-08-31	2020-10-19	49	8	W	2	70	B78	M	4	53	TWH	Toy	toy	wood	High	1	1	0	.
2020-08-31	2020-10-19	49	8	W	2	68	P241	F	4	53	TWH	Toy	toy	wood	High	0	1	0	.
2020-08-31	2020-10-19	49	8	W	2	91	R101	F	4	53	TWH	Toy	toy	wood	High	1	0	0	.
2020-08-31	2020-10-19	49	8	W	2	68	R157	F	4	53	TWH	Toy	toy	wood	High	1	0	0	.
2020-08-31	2020-10-19	49	8	W	2	68	R158	F	4	53	TWH	Toy	toy	wood	High	1	0	0	.
2020-08-31	2020-10-19	49	8	W	2	91	R97	F	4	53	TWH	Toy	toy	wood	High	1	0	0	.
2020-08-31	2020-10-19	49	8	W	2	91	R98	F	4	53	TWH	Toy	toy	wood	High	1	1	0	.
2020-08-31	2020-10-19	49	8	W	2	91	R99	F	4	53	TWH	Toy	toy	wood	High	1	0	0	.
2020-08-31	2020-10-19	49	8	W	2	68	W121	M	4	53	TWH	Toy	toy	wood	High	1	0	0	.
2020-08-31	2020-10-19	49	8	W	2	92	B112	M	4	56	WWL	wood	wood	wood	Low	1	0	1	.
2020-08-31	2020-10-19	49	8	W	2	92	B115	M	4	56	WWL	wood	wood	wood	Low	1	2	1	.
2020-08-31	2020-10-19	49	8	W	2	81	B146	M	4	56	WWL	wood	wood	wood	Low	1	1	1	.
2020-08-31	2020-10-19	49	8	W	2	81	B147	M	4	56	WWL	wood	wood	wood	Low	1	0	0	.
2020-08-31	2020-10-19	49	8	W	2	81	B150	M	4	56	WWL	wood	wood	wood	Low	1	1	1	.
2020-08-31	2020-10-19	49	8	W	2	68	P242	F	4	56	WWL	wood	wood	wood	Low	0	0	1	.
2020-08-31	2020-10-19	49	8	W	2	92	R103	F	4	56	WWL	wood	wood	wood	Low	0	0	1	.
2020-08-31	2020-10-19	49	8	W	2	92	R105	F	4	56	WWL	wood	wood	wood	Low	2	3	1	.
2020-08-31	2020-10-19	49	8	W	2	83	R58	F	4	56	WWL	wood	wood	wood	Low	0	1	1	.
2020-08-31	2020-10-19	49	8	W	2	83	R59	F	4	56	WWL	wood	wood	wood	Low	1	1	1	.
2020-08-31	2020-10-19	49	8	W	2	83	R60	F	4	56	WWL	wood	wood	wood	Low	.	.	.	.
2020-08-31	2020-10-19	49	8	W	2	83	R63	F	4	56	WWL	wood	wood	wood	Low	0	1	1	.
2020-08-31	2020-10-19	49	8	W	2	68	W119	M	4	56	WWL	wood	wood	wood	Low	2	2	1	.
2020-08-31	2020-10-19	49	8	W	2	68	W123	M	4	56	WWL	wood	wood	wood	Low	1	2	1	.
2020-08-31	2020-10-19	49	8	W	2	53	B143	M	4	57	WTL	wood	wood	toy	Low	0	0	0	.
2020-08-31	2020-10-19	49	8	W	2	75	B3	M	4	57	WTL	wood	wood	toy	Low	1	0	0	.
2020-08-31	2020-10-19	49	8	W	2	75	B5	M	4	57	WTL	wood	wood	toy	Low	0	0	0	.
2020-08-31	2020-10-19	49	8	W	2	76	B89	M	4	57	WTL	wood	wood	toy	Low	3	2	1	.
2020-08-31	2020-10-19	49	8	W	2	76	B93	M	4	57	WTL	wood	wood	toy	Low	0	0	0	.
2020-08-31	2020-10-19	49	8	W	2	76	B95	M	4	57	WTL	wood	wood	toy	Low	1	1	0	.
2020-08-31	2020-10-19	49	8	W	2	53	R120	F	4	57	WTL	wood	wood	toy	Low	0	0	0	.
2020-08-31	2020-10-19	49	8	W	2	53	R122	F	4	57	WTL	wood	wood	toy	Low	1	2	0	.
2020-08-31	2020-10-19	49	8	W	2	53	R126	F	4	57	WTL	wood	wood	toy	Low	1	0	0	.
2020-08-31	2020-10-19	49	8	W	2	66	R147	F	4	57	WTL	wood	wood	toy	Low	1	0	1	.
2020-08-31	2020-10-19	49	8	W	2	66	R149	F	4	57	WTL	wood	wood	toy	Low	1	0	0	.
2020-08-31	2020-10-19	49	8	W	2	66	R150	F	4	57	WTL	wood	wood	toy	Low	1	0	0	.
2020-08-31	2020-10-19	49	8	W	2	75	R4	F	4	57	WTL	wood	wood	toy	Low	1	0	0	.
2020-08-31	2020-10-19	49	8	W	2	66	W110	M	4	57	WTL	wood	wood	toy	Low	1	0	0	.
2020-08-31	2020-10-19	49	8	W	2	92	B113	M	4	58	TTL	Toy	toy	toy	Low	0	1	1	.
2020-08-31	2020-10-19	49	8	W	2	92	B114	M	4	58	TTL	Toy	toy	toy	Low	1	0	1	.
2020-08-31	2020-10-19	49	8	W	2	69	B55	M	4	58	TTL	Toy	toy	toy	Low	1	0	1	.
2020-08-31	2020-10-19	49	8	W	2	69	B57	M	4	58	TTL	Toy	toy	toy	Low	0	1	0	.
2020-08-31	2020-10-19	49	8	W	2	69	B58	M	4	58	TTL	Toy	toy	toy	Low	0	1	1	.
2020-08-31	2020-10-19	49	8	W	2	92	R104	F	4	58	TTL	Toy	toy	toy	Low	0	1	1	.
2020-08-31	2020-10-19	49	8	W	2	92	R106	F	4	58	TTL	Toy	toy	toy	Low	0	0	0	.
2020-08-31	2020-10-19	49	8	W	2	66	R146	F	4	58	TTL	Toy	toy	toy	Low	0	1	1	.
2020-08-31	2020-10-19	49	8	W	2	86	R34	F	4	58	TTL	Toy	toy	toy	Low	1	0	0	.
2020-08-31	2020-10-19	49	8	W	2	86	R36	F	4	58	TTL	Toy	toy	toy	Low	1	1	1	.
2020-08-31	2020-10-19	49	8	W	2	86	R38	F	4	58	TTL	Toy	toy	toy	Low	1	1	1	.
[truncated: 2,369 more rows]

## Sheet: Behaviour
Start	Date	Day	Wk	Rep	Treatment	Enrich	Diet	block	Pen	Nopigs	Obs	Time	Tail_stand	Tail_lie	Tail_feed	Ear_stand	Ear_lie	Other	Bellynose	Mount	Agg	Agg_feed	Play	En_bite	En_root	En_agg	En_other	Totgeneral
2020-08-31	2020-09-14	14	3	2	WWH	Wood	High	6	30	14	AM	10:57:00	6	0	0	6	0	0	0	0	3	2	1	6	0	1	0	25
2020-08-31	2020-09-14	14	3	2	WWH	Wood	High	6	30	14	PM	15:27:00	3	0	1	1	0	0	0	3	0	3	4	7	0	0	0	22
2020-08-31	2020-09-15	15	3	2	WWH	Wood	High	6	30	14	AM	13:01:00	0	0	0	2	1	0	0	0	21	1	11	6	2	0	0	44
2020-08-31	2020-09-15	15	3	2	WWH	Wood	High	6	30	14	PM	18:14:00	0	0	1	4	0	0	0	2	3	1	4	4	0	1	0	20
2020-08-31	2020-09-14	14	3	2	WTH	Wood	High	6	31	14	AM	11:03:00	1	0	0	6	0	0	0	0	2	0	5	7	4	1	1	27
2020-08-31	2020-09-14	14	3	2	WTH	Wood	High	6	31	14	PM	15:32:00	2	0	0	4	0	1	0	3	3	5	6	1	1	0	0	26
2020-08-31	2020-09-15	15	3	2	WTH	Wood	High	6	31	14	AM	12:56:00	0	0	0	3	3	0	0	6	6	1	4	2	1	0	0	26
2020-08-31	2020-09-15	15	3	2	WTH	Wood	High	6	31	14	PM	18:08:00	2	0	0	7	1	0	0	0	2	2	0	1	0	0	0	15
2020-08-31	2020-09-14	14	3	2	TWH	Toy	High	6	32	14	AM	11:09:00	1	0	1	5	1	1	0	0	5	2	0	8	1	1	0	26
2020-08-31	2020-09-14	14	3	2	TWH	Toy	High	6	32	14	PM	15:38:00	0	0	0	0	3	0	0	0	2	3	3	11	1	0	0	23
2020-08-31	2020-09-15	15	3	2	TWH	Toy	High	6	32	14	AM	12:51:00	2	0	0	3	0	4	0	0	5	0	0	9	2	1	0	26
2020-08-31	2020-09-15	15	3	2	TWH	Toy	High	6	32	14	PM	18:02:00	0	0	0	1	0	0	0	0	2	6	2	7	0	0	0	18
2020-08-31	2020-09-14	14	3	2	TTH	Toy	High	6	33	14	AM	11:15:00	2	0	1	0	0	0	0	0	1	2	8	14	0	0	0	28
2020-08-31	2020-09-14	14	3	2	TTH	Toy	High	6	33	14	PM	15:45:00	0	0	0	3	0	0	0	2	1	0	2	8	0	0	0	16
2020-08-31	2020-09-15	15	3	2	TTH	Toy	High	6	33	14	AM	12:46:00	3	0	4	1	1	0	0	0	3	4	4	13	0	1	0	34
2020-08-31	2020-09-15	15	3	2	TTH	Toy	High	6	33	14	PM	17:57:00	2	0	0	4	1	0	0	0	1	0	4	9	0	0	0	21
2020-08-31	2020-09-14	14	3	2	TWL	Toy	Low	6	36	14	AM	11:20:00	0	0	0	1	0	0	0	0	1	4	1	6	1	0	0	14
2020-08-31	2020-09-14	14	3	2	TWL	Toy	Low	6	36	14	PM	15:49:00	1	1	2	2	0	0	1	1	2	4	1	3	2	0	0	20
2020-08-31	2020-09-15	15	3	2	TWL	Toy	Low	6	36	14	AM	12:24:00	0	0	0	1	1	0	0	0	1	4	0	1	0	0	0	8
2020-08-31	2020-09-15	15	3	2	TWL	Toy	Low	6	36	14	PM	17:52:00	0	0	0	2	2	0	0	1	1	4	1	9	0	1	0	21
2020-08-31	2020-09-14	14	3	2	WTL	Wood	Low	6	37	14	AM	11:28:00	1	0	0	1	0	0	0	0	0	1	0	12	4	0	0	19
2020-08-31	2020-09-14	14	3	2	WTL	Wood	Low	6	37	14	PM	15:49:00	0	0	0	1	1	0	1	0	0	1	0	14	1	2	0	21
2020-08-31	2020-09-15	15	3	2	WTL	Wood	Low	6	37	14	AM	12:30:00	1	0	0	2	1	2	1	1	3	1	0	5	0	0	1	18
2020-08-31	2020-09-15	15	3	2	WTL	Wood	Low	6	37	14	PM	17:46:00	1	1	0	0	0	0	0	1	1	0	4	19	0	7	0	34
2020-08-31	2020-09-14	14	3	2	WWL	Wood	Low	6	38	14	AM	11:33:00	1	1	0	0	1	0	0	0	0	0	0	3	3	0	0	9
2020-08-31	2020-09-14	14	3	2	WWL	Wood	Low	6	38	14	PM	15:32:00	0	0	0	2	2	0	0	0	5	0	1	9	4	1	1	25
2020-08-31	2020-09-15	15	3	2	WWL	Wood	Low	6	38	14	AM	12:35:00	0	1	0	7	3	1	0	0	13	4	0	0	2	0	0	31
2020-08-31	2020-09-15	15	3	2	WWL	Wood	Low	6	38	14	PM	17:41:00	0	0	0	4	2	1	0	0	1	2	1	4	3	0	0	18
2020-08-31	2020-09-14	14	3	2	TTL	Toy	Low	6	39	14	AM	11:43:00	2	0	2	3	1	0	0	3	2	1	1	3	0	0	0	18
2020-08-31	2020-09-14	14	3	2	TTL	Toy	Low	6	39	14	PM	15:27:00	5	0	0	1	2	0	0	0	0	0	3	16	1	0	0	28
2020-08-31	2020-09-15	15	3	2	TTL	Toy	Low	6	39	14	AM	12:40:00	1	1	0	3	1	0	0	5	4	4	5	5	1	0	0	30
2020-08-31	2020-09-15	15	3	2	TTL	Toy	Low	6	39	14	PM	17:35:00	4	0	0	1	0	0	0	4	2	3	0	9	1	0	0	24
2020-08-31	2020-09-14	14	3	2	TWH	Toy	High	5	40	14	AM	11:49:00	0	0	1	0	0	0	0	0	1	0	5	5	0	0	0	12
2020-08-31	2020-09-14	14	3	2	TWH	Toy	High	5	40	14	PM	14:59:00	0	1	0	3	0	2	1	0	2	4	6	9	1	0	0	29
2020-08-31	2020-09-15	15	3	2	TWH	Toy	High	5	40	14	AM	11:46:00	1	0	0	1	2	0	0	0	1	0	0	13	1	0	0	19
2020-08-31	2020-09-15	15	3	2	TWH	Toy	High	5	40	14	PM	16:24:00	0	0	0	6	0	0	0	1	1	3	0	13	1	1	0	26
2020-08-31	2020-09-14	14	3	2	TTH	Toy	High	5	41	13	AM	11:55:00	0	0	2	1	0	0	0	2	1	0	0	2	0	0	0	8
2020-08-31	2020-09-14	14	3	2	TTH	Toy	High	5	41	13	PM	15:05:00	2	0	0	3	0	1	0	2	1	2	6	7	1	0	0	25
2020-08-31	2020-09-15	15	3	2	TTH	Toy	High	5	41	13	AM	11:40:00	0	0	0	1	0	0	0	0	0	0	1	7	2	0	0	11
2020-08-31	2020-09-15	15	3	2	TTH	Toy	High	5	41	13	PM	16:18:00	1	1	0	2	1	0	0	0	6	1	3	11	4	1	0	31
2020-08-31	2020-09-14	14	3	2	WWH	Wood	High	5	42	14	AM	12:00:00	1	1	0	3	0	0	1	0	1	1	1	3	0	0	0	12
2020-08-31	2020-09-14	14	3	2	WWH	Wood	High	5	42	14	PM	15:11:00	3	1	1	0	1	0	1	1	2	2	5	7	0	0	0	24
2020-08-31	2020-09-15	15	3	2	WWH	Wood	High	5	42	14	AM	11:35:00	0	0	0	1	0	2	0	2	6	2	1	0	0	0	0	14
2020-08-31	2020-09-15	15	3	2	WWH	Wood	High	5	42	14	PM	16:13:00	0	1	0	3	2	0	0	0	3	2	2	4	2	0	1	20
2020-08-31	2020-09-14	14	3	2	WTH	Wood	High	5	43	14	AM	12:01:00	3	1	4	3	1	0	0	0	0	3	1	1	2	0	0	19
2020-08-31	2020-09-14	14	3	2	WTH	Wood	High	5	43	14	PM	15:20:00	2	1	0	3	2	0	0	2	0	5	4	0	0	0	0	19
2020-08-31	2020-09-15	15	3	2	WTH	Wood	High	5	43	14	AM	11:30:00	6	0	0	3	2	1	0	1	0	2	0	1	0	0	0	16
2020-08-31	2020-09-15	15	3	2	WTH	Wood	High	5	43	14	PM	16:06:00	6	0	3	0	0	0	0	0	3	2	3	0	0	0	0	17
2020-08-31	2020-09-14	14	3	2	TTL	Toy	Low	5	46	14	AM	12:07:00	0	0	0	2	1	0	0	0	2	3	1	1	0	0	0	10
2020-08-31	2020-09-14	14	3	2	TTL	Toy	Low	5	46	14	PM	15:20:00	1	0	0	1	2	0	0	0	2	2	0	10	1	0	0	19
2020-08-31	2020-09-15	15	3	2	TTL	Toy	Low	5	46	14	AM	11:24:00	1	0	0	4	0	0	0	0	3	0	0	8	1	0	0	17
2020-08-31	2020-09-15	15	3	2	TTL	Toy	Low	5	46	14	PM	17:10:00	0	0	0	2	0	1	0	0	2	1	3	17	1	2	0	29
2020-08-31	2020-09-14	14	3	2	TWL	Toy	Low	5	47	14	AM	12:07:00	0	0	1	3	3	2	1	1	2	1	0	5	1	0	0	20
2020-08-31	2020-09-14	14	3	2	TWL	Toy	Low	5	47	14	PM	15:16:00	0	0	1	1	2	0	0	0	0	4	0	7	0	0	0	15
2020-08-31	2020-09-15	15	3	2	TWL	Toy	Low	5	47	14	AM	11:19:00	0	0	0	0	1	0	0	0	2	5	0	1	0	0	0	9
2020-08-31	2020-09-15	15	3	2	TWL	Toy	Low	5	47	14	PM	17:05:00	0	0	0	3	0	0	0	0	4	2	6	14	0	1	0	30
2020-08-31	2020-09-14	14	3	2	WTL	Wood	Low	5	48	14	AM	12:13:00	0	1	0	3	3	1	0	0	3	0	5	2	0	0	0	18
2020-08-31	2020-09-14	14	3	2	WTL	Wood	Low	5	48	14	PM	15:05:00	2	0	0	2	0	1	0	0	1	0	6	3	3	0	0	18
2020-08-31	2020-09-15	15	3	2	WTL	Wood	Low	5	48	14	AM	11:14:00	2	0	0	6	1	1	0	0	3	5	0	4	0	0	0	22
2020-08-31	2020-09-15	15	3	2	WTL	Wood	Low	5	48	14	PM	16:57:00	2	0	5	3	0	0	0	0	4	4	3	4	0	0	1	26
2020-08-31	2020-09-14	14	3	2	WWL	Wood	Low	5	49	14	AM	12:15:00	0	0	0	0	4	1	0	1	1	1	2	0	0	0	0	10
2020-08-31	2020-09-14	14	3	2	WWL	Wood	Low	5	49	14	PM	14:59:00	0	0	0	3	0	0	0	1	4	0	1	1	0	0	0	10
2020-08-31	2020-09-15	15	3	2	WWL	Wood	Low	5	49	14	AM	11:08:00	2	0	0	4	1	0	0	0	3	2	0	4	0	0	0	16
2020-08-31	2020-09-15	15	3	2	WWL	Wood	Low	5	49	14	PM	16:29:00	3	0	0	2	0	0	0	1	4	3	5	3	0	0	0	21
2020-08-31	2020-09-14	14	3	2	TTH	Toy	High	4	50	14	AM	12:20:00	1	0	0	3	1	0	0	0	3	1	1	6	0	0	0	16
2020-08-31	2020-09-14	14	3	2	TTH	Toy	High	4	50	14	PM	14:35:00	1	0	0	0	2	0	2	0	2	1	2	11	2	0	0	23
2020-08-31	2020-09-16	16	3	2	TTH	Toy	High	4	50	14	AM	13:19:00	4	0	1	4	0	1	0	1	1	4	3	6	0	0	0	25
2020-08-31	2020-09-15	15	3	2	TTH	Toy	High	4	50	14	PM	15:43:00	4	0	0	3	0	0	0	3	3	5	2	10	0	0	0	30
2020-08-31	2020-09-14	14	3	2	WWH	Wood	High	4	51	14	AM	12:25:00	5	0	0	1	1	0	0	0	1	0	1	5	3	0	0	17
2020-08-31	2020-09-14	14	3	2	WWH	Wood	High	4	51	14	PM	14:31:00	2	3	0	1	0	0	1	2	0	0	0	4	1	0	0	14
2020-08-31	2020-09-16	16	3	2	WWH	Wood	High	4	51	14	AM	13:24:00	1	1	0	5	0	1	0	0	1	4	0	5	1	0	0	19
2020-08-31	2020-09-15	15	3	2	WWH	Wood	High	4	51	14	PM	15:48:00	0	0	0	2	3	0	0	1	1	1	1	5	1	0	0	15
2020-08-31	2020-09-14	14	3	2	WTH	Wood	High	4	52	14	AM	12:31:00	0	0	0	0	0	0	0	0	0	1	0	0	0	0	0	1
2020-08-31	2020-09-14	14	3	2	WTH	Wood	High	4	52	10	PM	14:46:00	0	1	0	1	0	0	0	0	0	3	0	0	0	0	0	5
2020-08-31	2020-09-16	16	3	2	WTH	Wood	High	4	52	14	AM	13:29:00	0	0	0	2	0	0	0	0	3	4	1	0	0	0	0	10
2020-08-31	2020-09-15	15	3	2	WTH	Wood	High	4	52	14	PM	15:54:00	1	0	0	3	1	1	0	0	2	2	0	0	0	0	0	10
2020-08-31	2020-09-14	14	3	2	TWH	Toy	High	4	53	14	AM	12:36:00	3	0	0	0	0	0	0	0	3	2	3	7	0	0	0	18
2020-08-31	2020-09-14	14	3	2	TWH	Toy	High	4	53	14	PM	14:53:00	0	0	1	2	2	2	0	0	6	0	4	6	0	0	0	23
2020-08-31	2020-09-16	16	3	2	TWH	Toy	High	4	53	14	AM	13:35:00	2	3	0	1	2	0	0	3	2	0	1	10	1	0	0	25
2020-08-31	2020-09-15	15	3	2	TWH	Toy	High	4	53	14	PM	15:59:00	0	0	0	2	1	0	0	3	4	1	10	13	1	1	0	36
2020-08-31	2020-09-14	14	3	2	WWL	Wood	Low	4	56	14	AM	12:36:00	1	0	0	1	0	0	3	0	2	0	0	0	1	0	0	8
2020-08-31	2020-09-14	14	3	2	WWL	Wood	Low	4	56	14	PM	14:53:00	1	3	0	1	2	0	1	1	3	1	1	0	0	0	0	14
2020-08-31	2020-09-15	15	3	2	WWL	Wood	Low	4	56	14	AM	11:52:00	0	5	0	1	1	0	0	0	1	0	0	0	0	0	0	8
2020-08-31	2020-09-15	15	3	2	WWL	Wood	Low	4	56	14	PM	15:59:00	1	0	0	0	2	1	0	2	1	0	4	7	1	0	0	19
2020-08-31	2020-09-14	14	3	2	WTL	Wood	Low	4	57	14	AM	12:42:00	0	1	0	7	0	1	0	1	6	0	1	2	0	0	0	19
2020-08-31	2020-09-14	14	3	2	WTL	Wood	Low	4	57	14	PM	14:46:00	0	4	0	0	6	0	1	0	1	1	0	1	0	0	0	14
2020-08-31	2020-09-15	15	3	2	WTL	Wood	Low	4	57	14	AM	12:02:00	1	0	0	2	0	1	0	1	4	4	0	2	3	0	0	18
2020-08-31	2020-09-15	15	3	2	WTL	Wood	Low	4	57	14	PM	15:54:00	0	1	0	2	0	2	0	0	5	0	5	3	2	0	0	20
2020-08-31	2020-09-14	14	3	2	TTL	Toy	Low	4	58	14	AM	12:44:00	1	0	0	0	0	0	0	1	0	5	0	6	0	0	0	13
2020-08-31	2020-09-14	14	3	2	TTL	Toy	Low	4	58	12	PM	14:16:00	1	0	0	1	0	0	0	0	0	1	0	0	0	0	0	3
2020-08-31	2020-09-15	15	3	2	TTL	Toy	Low	4	58	12	AM	12:07:00	0	1	0	0	0	0	0	4	1	0	0	1	0	0	0	7
2020-08-31	2020-09-15	15	3	2	TTL	Toy	Low	4	58	12	PM	15:48:00	0	0	0	0	0	0	0	2	2	1	0	5	1	0	0	11
2020-08-31	2020-09-14	14	3	2	TWL	Toy	Low	4	59	14	AM	12:50:00	0	0	0	0	2	0	0	1	3	2	3	5	1	0	0	17
2020-08-31	2020-09-14	14	3	2	TWL	Toy	Low	4	59	14	PM	14:30:00	1	0	0	4	0	0	1	0	1	4	6	7	0	0	0	24
2020-08-31	2020-09-15	15	3	2	TWL	Toy	Low	4	59	14	AM	12:12:00	2	0	0	2	0	1	0	2	1	2	2	6	0	0	0	18
2020-08-31	2020-09-15	15	3	2	TWL	Toy	Low	4	59	14	PM	15:33:00	1	4	0	3	2	0	0	0	1	4	3	10	0	0	0	28
2020-08-10	2020-09-08	29	5	1	TWL	Toy	Low	1	0	14	AM	11:55:00	0	0	0	1	0	0	0	0	1	0	4	12	0	0	0	18
2020-08-10	2020-09-08	29	5	1	TWL	Toy	Low	1	0	14	PM	15:04:00	0	0	0	2	0	0	0	0	2	2	0	5	0	0	0	11
2020-08-10	2020-09-09	30	5	1	TWL	Toy	Low	1	0	14	AM	12:16:00	0	0	0	1	0	1	0	0	2	8	0	10	1	0	0	23
2020-08-10	2020-09-09	30	5	1	TWL	Toy	Low	1	0	14	PM	15:53:00	0	0	0	6	0	0	0	0	7	2	2	12	1	0	0	30
2020-08-10	2020-09-08	29	5	1	TTL	Toy	Low	1	1	10	AM	12:01:00	1	0	0	0	1	0	0	0	0	1	0	2	1	0	0	6
2020-08-10	2020-09-08	29	5	1	TTL	Toy	Low	1	1	10	PM	15:09:00	0	1	0	0	0	1	0	0	0	0	1	5	1	0	0	9
2020-08-10	2020-09-09	30	5	1	TTL	Toy	Low	1	1	10	AM	12:21:00	0	0	0	0	0	0	0	0	0	2	0	3	0	0	0	5
2020-08-10	2020-09-09	30	5	1	TTL	Toy	Low	1	1	10	PM	15:48:00	1	0	0	0	0	0	0	0	0	1	1	1	2	0	0	6
2020-08-10	2020-09-08	29	5	1	WTL	Wood	Low	1	2	14	AM	12:06:00	1	0	1	1	0	0	0	0	1	0	0	4	2	0	0	10
2020-08-10	2020-09-08	29	5	1	WTL	Wood	Low	1	2	14	PM	15:14:00	0	0	0	0	1	1	0	0	2	1	2	5	6	0	0	18
2020-08-10	2020-09-09	30	5	1	WTL	Wood	Low	1	2	14	AM	12:27:00	0	0	0	3	1	0	0	0	0	3	1	4	1	0	0	13
2020-08-10	2020-09-09	30	5	1	WTL	Wood	Low	1	2	14	PM	15:42:00	0	0	0	1	0	0	0	0	5	2	0	0	0	0	0	8
2020-08-10	2020-09-08	29	5	1	WWL	Wood	Low	1	3	14	AM	12:37:00	1	0	0	1	1	0	0	0	1	0	0	2	0	0	0	6
2020-08-10	2020-09-08	29	5	1	WWL	Wood	Low	1	3	14	PM	15:20:00	1	0	0	11	0	0	0	0	5	1	0	1	1	0	0	20
2020-08-10	2020-09-09	30	5	1	WWL	Wood	Low	1	3	14	AM	12:32:00	0	0	0	0	0	0	0	0	1	4	0	3	2	0	1	11
2020-08-10	2020-09-09	30	5	1	WWL	Wood	Low	1	3	14	PM	15:37:00	0	0	0	0	0	0	0	0	3	1	0	10	4	0	0	18
2020-08-10	2020-09-08	29	5	1	TWH	Toy	High	1	6	14	AM	12:18:00	1	0	0	0	0	0	0	0	0	0	0	4	0	0	0	5
2020-08-10	2020-09-08	29	5	1	TWH	Toy	High	1	6	14	PM	15:25:00	2	0	2	0	0	0	0	0	8	3	1	16	1	1	0	34
2020-08-10	2020-09-09	30	5	1	TWH	Toy	High	1	6	14	AM	12:38:00	0	0	0	0	1	0	0	0	0	0	2	0	0	0	0	3
2020-08-10	2020-09-09	30	5	1	TWH	Toy	High	1	6	14	PM	16:56:00	3	1	0	1	2	0	0	0	1	7	1	11	1	0	0	28
2020-08-10	2020-09-08	29	5	1	WTH	Wood	High	1	7	14	AM	12:31:00	0	0	0	1	0	0	0	0	0	0	1	0	0	0	0	2
2020-08-10	2020-09-08	29	5	1	WTH	Wood	High	1	7	14	PM	15:30:00	0	0	0	1	0	1	0	0	4	2	3	0	0	0	0	11
2020-08-10	2020-09-09	30	5	1	WTH	Wood	High	1	7	14	AM	12:44:00	0	0	1	0	0	0	0	0	0	1	0	0	0	0	0	2
2020-08-10	2020-09-09	30	5	1	WTH	Wood	High	1	7	14	PM	16:51:00	1	0	0	3	0	0	0	0	1	4	2	6	2	0	1	20
2020-08-10	2020-09-08	29	5	1	WWH	Wood	High	1	8	8	AM	12:12:00	1	2	0	0	3	0	0	0	1	0	0	0	0	0	0	7
2020-08-10	2020-09-08	29	5	1	WWH	Wood	High	1	8	8	PM	15:36:00	2	0	0	5	0	0	0	0	3	2	0	0	0	0	0	12
2020-08-10	2020-09-09	30	5	1	WWH	Wood	High	1	8	11	AM	12:50:00	0	0	0	0	1	0	0	0	0	4	0	0	0	0	0	5
2020-08-10	2020-09-09	30	5	1	WWH	Wood	High	1	8	11	PM	15:58:00	0	0	0	1	1	1	0	0	1	0	0	0	1	0	0	5
2020-08-10	2020-09-08	29	5	1	TTH	Toy	High	1	9	14	AM	12:25:00	0	0	0	1	0	0	0	0	0	1	1	4	2	0	0	9
2020-08-10	2020-09-08	29	5	1	TTH	Toy	High	1	9	14	PM	15:41:00	2	1	1	1	0	2	0	0	1	2	1	2	0	0	0	13
2020-08-10	2020-09-09	30	5	1	TTH	Toy	High	1	9	14	AM	12:55:00	1	1	1	0	0	1	0	1	2	0	0	0	0	0	0	7
2020-08-10	2020-09-09	30	5	1	TTH	Toy	High	1	9	14	PM	16:03:00	1	0	0	1	1	0	0	1	4	0	5	14	1	1	0	29
2020-08-10	2020-09-08	29	5	1	WWL	Wood	Low	2	10	14	AM	14:04:00	3	1	0	1	2	0	0	0	0	0	1	3	2	0	0	13
2020-08-10	2020-09-08	29	5	1	WWL	Wood	Low	2	10	14	PM	16:56:00	0	0	0	8	0	0	1	0	2	2	2	8	4	0	1	28
2020-08-10	2020-09-09	30	5	1	WWL	Wood	Low	2	10	14	AM	09:55:00	1	0	0	1	1	0	0	0	2	7	0	3	0	1	0	16
2020-08-10	2020-09-09	30	5	1	WWL	Wood	Low	2	10	14	PM	15:09:00	4	0	1	3	0	0	1	0	1	2	1	6	4	0	0	23
2020-08-10	2020-09-08	29	5	1	WTL	Wood	Low	2	11	14	AM	14:10:00	0	1	0	1	1	0	0	0	2	0	7	2	1	0	1	16
2020-08-10	2020-09-08	29	5	1	WTL	Wood	Low	2	11	14	PM	17:02:00	2	0	0	5	1	0	0	0	11	4	3	4	4	1	0	35
2020-08-10	2020-09-09	30	5	1	WTL	Wood	Low	2	11	14	AM	10:00:00	1	0	0	0	2	5	0	0	1	2	1	3	2	0	0	17
2020-08-10	2020-09-09	30	5	1	WTL	Wood	Low	2	11	14	PM	15:05:00	2	3	1	2	4	0	0	1	4	1	0	2	1	0	0	21
2020-08-10	2020-09-08	29	5	1	TWL	Toy	Low	2	12	14	AM	14:15:00	1	2	0	2	0	0	0	0	2	0	4	3	1	0	0	15
2020-08-10	2020-09-08	29	5	1	TWL	Toy	Low	2	12	14	PM	17:17:00	1	0	0	0	1	0	0	0	1	2	0	10	0	1	0	16
2020-08-10	2020-09-09	30	5	1	TWL	Toy	Low	2	12	14	AM	10:06:00	0	1	0	5	1	0	0	0	1	4	0	6	0	0	0	18
2020-08-10	2020-09-09	30	5	1	TWL	Toy	Low	2	12	14	PM	15:00:00	0	0	1	15	1	0	0	0	9	1	6	9	3	1	0	46
2020-08-10	2020-09-08	29	5	1	TTL	Toy	Low	2	13	14	AM	14:21:00	0	1	1	2	0	1	0	0	0	5	2	5	1	0	0	18
2020-08-10	2020-09-08	29	5	1	TTL	Toy	Low	2	13	14	PM	17:23:00	1	1	0	2	0	0	0	0	6	1	12	5	1	0	0	29
2020-08-10	2020-09-09	30	5	1	TTL	Toy	Low	2	13	14	AM	10:11:00	0	0	0	2	1	0	4	0	3	1	0	10	3	0	0	24
2020-08-10	2020-09-09	30	5	1	TTL	Toy	Low	2	13	14	PM	14:54:00	0	1	0	3	0	1	0	0	2	3	1	10	3	1	0	25
2020-08-10	2020-09-08	29	5	1	WTH	Wood	High	2	16	14	AM	12:48:00	0	0	0	1	1	0	0	0	0	5	0	1	1	0	0	9
2020-08-10	2020-09-08	29	5	1	WTH	Wood	High	2	16	14	PM	17:31:00	0	0	0	1	0	1	0	0	0	1	2	2	2	0	0	9
2020-08-10	2020-09-09	30	5	1	WTH	Wood	High	2	16	14	AM	10:17:00	1	0	0	1	2	1	0	0	1	0	0	1	0	0	0	7
2020-08-10	2020-09-09	30	5	1	WTH	Wood	High	2	16	14	PM	15:14:00	0	0	0	1	1	0	0	0	5	1	2	6	4	0	0	20
2020-08-10	2020-09-08	29	5	1	WWH	Wood	High	2	17	10	AM	14:26:00	1	1	0	0	0	0	1	0	4	6	1	5	3	0	0	22
2020-08-10	2020-09-08	29	5	1	WWH	Wood	High	2	17	10	PM	17:36:00	1	1	3	0	0	1	0	0	0	0	0	9	0	1	0	16
2020-08-10	2020-09-09	30	5	1	WWH	Wood	High	2	17	10	AM	10:22:00	11	0	0	0	0	0	0	0	0	0	0	0	1	0	0	12
2020-08-10	2020-09-09	30	5	1	WWH	Wood	High	2	17	10	PM	15:20:00	1	0	0	2	0	0	0	0	3	0	2	7	3	0	0	18
2020-08-10	2020-09-08	29	5	1	TTH	Toy	High	2	18	14	AM	14:32:00	0	0	0	1	0	1	0	0	0	1	1	8	2	0	0	14
2020-08-10	2020-09-08	29	5	1	TTH	Toy	High	2	18	14	PM	17:12:00	5	0	0	0	2	0	0	0	1	0	2	10	1	0	0	21
2020-08-10	2020-09-09	30	5	1	TTH	Toy	High	2	18	14	AM	11:15:00	1	0	0	1	0	1	2	0	1	0	0	4	1	0	0	11
2020-08-10	2020-09-09	30	5	1	TTH	Toy	High	2	18	14	PM	15:25:00	0	0	0	0	1	0	0	0	2	2	0	13	3	0	0	21
2020-08-10	2020-09-08	29	5	1	TWH	Toy	High	2	19	14	AM	14:37:00	3	0	1	0	0	1	0	0	1	4	2	0	0	0	0	12
2020-08-10	2020-09-08	29	5	1	TWH	Toy	High	2	19	14	PM	17:07:00	0	0	0	0	0	0	0	0	2	7	2	11	0	0	0	22
2020-08-10	2020-09-09	30	5	1	TWH	Toy	High	2	19	14	AM	11:21:00	4	1	1	0	0	0	1	0	3	1	0	4	1	0	0	16
2020-08-10	2020-09-09	30	5	1	TWH	Toy	High	2	19	14	PM	15:31:00	0	0	0	0	0	0	0	0	1	1	0	8	0	0	0	10
2020-08-10	2020-09-08	29	5	1	TTL	Toy	Low	3	20	14	AM	10:46:00	0	0	0	1	0	2	0	0	0	10	0	1	0	0	0	14
2020-08-10	2020-09-08	29	5	1	TTL	Toy	Low	3	20	14	PM	16:05:00	1	0	0	5	0	1	0	0	3	1	1	6	1	0	0	19
2020-08-10	2020-09-09	30	5	1	TTL	Toy	Low	3	20	14	AM	11:30:00	0	0	0	3	0	0	6	0	4	0	0	5	1	0	0	19
2020-08-10	2020-09-09	30	5	1	TTL	Toy	Low	3	20	14	PM	14:07:00	0	0	2	2	1	1	0	0	3	4	0	5	0	0	0	18
2020-08-10	2020-09-08	29	5	1	WWL	Wood	Low	3	21	14	AM	10:52:00	0	2	0	0	1	7	0	0	0	0	0	1	1	0	0	12
2020-08-10	2020-09-08	29	5	1	WWL	Wood	Low	3	21	14	PM	16:10:00	1	0	0	0	1	0	0	0	3	1	4	8	0	0	0	18
2020-08-10	2020-09-09	30	5	1	WWL	Wood	Low	3	21	14	AM	11:35:00	0	0	0	0	1	2	0	1	3	2	0	1	0	0	0	10
2020-08-10	2020-09-09	30	5	1	WWL	Wood	Low	3	21	14	PM	14:12:00	0	1	0	1	5	0	0	0	1	2	0	3	0	0	1	14
2020-08-10	2020-09-08	29	5	1	WTL	Wood	Low	3	22	14	AM	11:47:00	1	0	0	0	0	0	0	0	0	0	0	2	2	0	0	5
2020-08-10	2020-09-08	29	5	1	WTL	Wood	Low	3	22	14	PM	16:17:00	0	0	0	2	0	0	0	0	1	3	0	3	0	0	0	9
2020-08-10	2020-09-09	30	5	1	WTL	Wood	Low	3	22	14	AM	11:41:00	1	0	0	4	0	0	0	0	2	0	0	0	0	0	0	7
2020-08-10	2020-09-09	30	5	1	WTL	Wood	Low	3	22	14	PM	14:17:00	0	0	0	0	0	0	1	1	0	0	0	0	0	0	0	2
2020-08-10	2020-09-08	29	5	1	TWL	Toy	Low	3	23	14	AM	11:18:00	3	0	0	0	0	0	0	0	3	0	1	2	1	0	0	10
2020-08-10	2020-09-08	29	5	1	TWL	Toy	Low	3	23	14	PM	16:22:00	2	0	1	0	0	1	0	0	0	2	10	8	0	0	0	24
2020-08-10	2020-09-09	30	5	1	TWL	Toy	Low	3	23	14	AM	11:46:00	1	0	2	1	2	2	0	0	0	2	0	3	0	0	0	13
2020-08-10	2020-09-09	30	5	1	TWL	Toy	Low	3	23	14	PM	14:28:00	1	0	0	2	1	1	0	0	4	1	3	7	3	0	0	23
2020-08-10	2020-09-08	29	5	1	TTH	Toy	High	3	26	14	AM	11:24:00	1	3	2	0	0	0	0	0	1	4	1	8	1	0	0	21
2020-08-10	2020-09-08	29	5	1	TTH	Toy	High	3	26	14	PM	16:29:00	1	1	1	4	3	0	0	0	4	0	1	8	0	0	0	23
2020-08-10	2020-09-09	30	5	1	TTH	Toy	High	3	26	14	AM	11:51:00	1	0	0	6	0	1	1	0	0	2	0	1	1	0	0	13
2020-08-10	2020-09-09	30	5	1	TTH	Toy	High	3	26	14	PM	14:33:00	0	0	0	2	0	1	0	0	2	1	2	4	1	0	0	13
2020-08-10	2020-09-08	29	5	1	TWH	Toy	High	3	27	13	AM	11:29:00	6	0	2	1	4	0	0	0	3	0	0	11	2	0	0	29
2020-08-10	2020-09-08	29	5	1	TWH	Toy	High	3	27	13	PM	16:34:00	6	2	0	6	2	0	0	0	4	0	0	7	1	0	0	28
2020-08-10	2020-09-09	30	5	1	TWH	Toy	High	3	27	13	AM	11:57:00	2	1	0	1	0	0	0	0	0	5	0	5	0	0	0	14
2020-08-10	2020-09-09	30	5	1	TWH	Toy	High	3	27	13	PM	14:38:00	3	1	0	0	4	2	0	0	3	2	1	3	0	0	0	19
2020-08-10	2020-09-08	29	5	1	WTH	Wood	High	3	28	14	AM	11:35:00	1	0	0	5	1	0	0	0	10	2	4	0	0	0	0	23
2020-08-10	2020-09-08	29	5	1	WTH	Wood	High	3	28	14	PM	16:40:00	1	0	0	1	0	0	0	0	11	0	2	0	0	0	0	15
2020-08-10	2020-09-09	30	5	1	WTH	Wood	High	3	28	14	AM	12:02:00	1	0	1	3	0	0	0	0	5	4	0	1	1	1	0	17
2020-08-10	2020-09-09	30	5	1	WTH	Wood	High	3	28	14	PM	14:43:00	5	0	0	5	0	0	0	1	3	1	0	1	0	0	0	16
2020-08-10	2020-09-08	29	5	1	WWH	Wood	High	3	29	14	AM	11:41:00	2	0	1	2	0	0	0	0	1	1	0	0	0	0	0	7
2020-08-10	2020-09-08	29	5	1	WWH	Wood	High	3	29	14	PM	16:51:00	3	1	0	3	0	1	1	0	3	0	2	1	0	0	1	16
2020-08-10	2020-09-09	30	5	1	WWH	Wood	High	3	29	14	AM	12:07:00	1	0	0	2	0	1	0	0	0	1	0	0	0	0	0	5
2020-08-10	2020-09-09	30	5	1	WWH	Wood	High	3	29	14	PM	14:49:00	2	0	1	1	0	0	3	0	4	5	0	0	0	0	0	16
2020-08-31	2020-09-30	30	5	2	WWH	Wood	High	6	30	14	AM	12:44:00	0	1	0	0	0	0	0	0	1	0	0	6	0	0	0	8
2020-08-31	2020-09-30	30	5	2	WWH	Wood	High	6	30	14	PM	15:48:00	0	0	0	2	1	0	0	0	0	1	0	6	0	0	0	10
2020-08-31	2020-10-01	31	5	2	WWH	Wood	High	6	30	14	AM	13:02:00	1	0	0	4	0	1	0	0	2	0	1	1	0	0	0	10
2020-08-31	2020-10-01	31	5	2	WWH	Wood	High	6	30	14	PM	17:37:00	0	0	0	2	0	0	0	0	3	5	1	10	1	0	0	22
2020-08-31	2020-09-30	30	5	2	WTH	Wood	High	6	31	14	AM	12:44:00	4	1	2	0	0	0	0	2	1	1	0	0	0	0	0	11
2020-08-31	2020-09-30	30	5	2	WTH	Wood	High	6	31	14	PM	15:48:00	2	0	0	1	0	1	0	2	0	1	0	1	0	0	0	8
2020-08-31	2020-10-01	31	5	2	WTH	Wood	High	6	31	14	AM	13:02:00	1	0	2	0	4	0	0	0	3	6	0	0	0	0	0	16
2020-08-31	2020-10-01	31	5	2	WTH	Wood	High	6	31	14	PM	17:37:00	0	0	2	5	0	0	0	2	4	8	0	0	0	0	0	21
2020-08-31	2020-09-30	30	5	2	TWH	Toy	High	6	32	14	AM	12:50:00	0	1	0	2	4	0	1	0	3	3	0	4	1	1	0	20
2020-08-31	2020-09-30	30	5	2	TWH	Toy	High	6	32	14	PM	15:43:00	0	0	0	1	0	0	1	4	4	0	0	13	2	0	0	25
2020-08-31	2020-10-01	31	5	2	TWH	Toy	High	6	32	14	AM	13:07:00	0	0	0	2	0	0	0	0	1	0	0	10	1	0	0	14
2020-08-31	2020-10-01	31	5	2	TWH	Toy	High	6	32	14	PM	17:31:00	0	0	0	4	2	0	0	0	2	3	1	14	0	0	0	26
2020-08-31	2020-09-30	30	5	2	TTH	Toy	High	6	33	14	AM	12:50:00	0	0	0	0	0	0	0	0	0	9	0	7	0	0	0	16
2020-08-31	2020-09-30	30	5	2	TTH	Toy	High	6	33	14	PM	15:43:00	0	0	0	1	0	0	0	0	6	2	6	9	1	0	0	25
2020-08-31	2020-10-01	31	5	2	TTH	Toy	High	6	33	14	AM	13:07:00	0	0	1	2	0	0	0	0	6	2	4	7	2	0	0	24
2020-08-31	2020-10-01	31	5	2	TTH	Toy	High	6	33	14	PM	17:31:00	0	2	0	10	1	0	1	0	1	6	0	8	0	0	0	29
2020-08-31	2020-09-30	30	5	2	TWL	Toy	Low	6	36	14	AM	12:55:00	0	1	0	0	1	0	0	0	1	3	0	5	0	0	0	11
2020-08-31	2020-09-30	30	5	2	TWL	Toy	Low	6	36	14	PM	15:37:00	1	0	0	1	2	0	0	0	5	1	1	9	1	0	0	21
2020-08-31	2020-10-01	31	5	2	TWL	Toy	Low	6	36	14	AM	13:13:00	0	0	2	0	3	1	0	4	3	5	4	13	2	0	0	37
2020-08-31	2020-10-01	31	5	2	TWL	Toy	Low	6	36	14	PM	17:26:00	0	1	0	0	0	0	2	0	3	5	0	11	0	0	0	22
2020-08-31	2020-09-30	30	5	2	WTL	Wood	Low	6	37	14	AM	12:55:00	1	0	0	1	0	0	1	0	0	0	0	0	1	0	0	4
2020-08-31	2020-09-30	30	5	2	WTL	Wood	Low	6	37	14	PM	15:37:00	1	1	1	3	1	0	0	2	2	2	0	0	0	0	0	13
2020-08-31	2020-10-01	31	5	2	WTL	Wood	Low	6	37	14	AM	13:13:00	0	0	1	0	1	0	0	0	0	0	0	0	0	0	0	2
2020-08-31	2020-10-01	31	5	2	WTL	Wood	Low	6	37	14	PM	17:20:00	0	0	1	5	0	0	0	0	2	1	0	1	0	0	0	10
2020-08-31	2020-09-30	30	5	2	WWL	Wood	Low	6	38	14	AM	13:01:00	0	0	1	0	0	0	0	0	0	1	0	5	1	0	0	8
2020-08-31	2020-09-30	30	5	2	WWL	Wood	Low	6	38	14	PM	15:26:00	0	0	0	0	1	0	0	1	3	0	0	4	1	2	0	12
2020-08-31	2020-10-01	31	5	2	WWL	Wood	Low	6	38	14	AM	13:19:00	0	2	0	0	4	0	0	0	1	0	0	0	0	0	0	7
2020-08-31	2020-10-01	31	5	2	WWL	Wood	Low	6	38	14	PM	17:20:00	0	0	0	2	1	0	0	1	2	3	0	0	0	0	0	9
2020-08-31	2020-09-30	30	5	2	TTL	Toy	Low	6	39	14	AM	13:01:00	0	1	0	1	0	0	0	0	0	0	0	9	1	0	0	12
2020-08-31	2020-09-30	30	5	2	TTL	Toy	Low	6	39	14	PM	15:26:00	0	0	0	0	1	0	0	1	2	2	0	12	1	0	0	19
2020-08-31	2020-10-01	31	5	2	TTL	Toy	Low	6	39	14	AM	13:19:00	1	0	1	0	1	0	0	0	1	2	1	8	1	0	0	16
2020-08-31	2020-10-01	31	5	2	TTL	Toy	Low	6	39	14	PM	17:20:00	1	0	0	0	1	0	0	0	3	3	0	20	0	1	0	29
2020-08-31	2020-09-30	30	5	2	TWH	Toy	High	5	40	14	AM	12:21:00	1	0	0	0	0	0	6	0	0	2	0	2	0	0	0	11
2020-08-31	2020-09-30	30	5	2	TWH	Toy	High	5	40	14	PM	16:19:00	0	0	0	1	1	0	0	0	1	1	0	13	1	0	0	18
2020-08-31	2020-10-01	31	5	2	TWH	Toy	High	5	40	14	AM	12:38:00	0	1	2	4	0	1	5	0	2	3	0	1	0	0	0	19
2020-08-31	2020-10-01	31	5	2	TWH	Toy	High	5	40	14	PM	16:50:00	0	0	0	5	0	0	3	0	2	4	0	11	0	0	0	25
2020-08-31	2020-09-30	30	5	2	TTH	Toy	High	5	41	13	AM	12:21:00	0	0	0	2	1	0	0	0	0	0	0	3	1	0	0	7
2020-08-31	2020-09-30	30	5	2	TTH	Toy	High	5	41	13	PM	16:19:00	0	0	0	1	0	0	0	0	1	1	0	14	1	1	0	19
2020-08-31	2020-10-01	31	5	2	TTH	Toy	High	5	41	13	AM	12:38:00	0	0	0	0	2	0	0	0	1	1	0	5	1	0	0	10
2020-08-31	2020-10-01	31	5	2	TTH	Toy	High	5	41	13	PM	16:50:00	0	0	0	0	0	0	2	0	0	3	0	7	0	0	0	12
2020-08-31	2020-09-30	30	5	2	WWH	Wood	High	5	42	14	AM	12:26:00	1	1	1	0	1	0	0	0	0	1	0	0	0	0	0	5
2020-08-31	2020-09-30	30	5	2	WWH	Wood	High	5	42	14	PM	16:13:00	0	0	0	1	0	0	0	0	4	2	7	12	1	1	0	28
2020-08-31	2020-10-01	31	5	2	WWH	Wood	High	5	42	14	AM	12:43:00	0	1	0	0	0	0	3	0	0	0	0	0	0	0	0	4
2020-08-31	2020-10-01	31	5	2	WWH	Wood	High	5	42	14	PM	16:45:00	3	0	2	2	0	0	1	0	3	2	2	9	0	0	0	24
2020-08-31	2020-09-30	30	5	2	WTH	Wood	High	5	43	14	AM	12:26:00	5	0	3	0	0	0	0	0	1	2	0	3	1	0	0	15
2020-08-31	2020-09-30	30	5	2	WTH	Wood	High	5	43	14	PM	16:07:00	4	0	0	4	0	0	0	0	3	3	7	0	0	0	0	21
2020-08-31	2020-10-01	31	5	2	WTH	Wood	High	5	43	14	AM	12:43:00	0	2	0	0	1	0	0	0	0	0	0	0	0	0	0	3
2020-08-31	2020-10-01	31	5	2	WTH	Wood	High	5	43	14	PM	16:45:00	0	0	1	2	0	0	0	2	2	0	2	0	0	0	0	9
2020-08-31	2020-09-30	30	5	2	TTL	Toy	Low	5	46	14	AM	12:32:00	0	0	0	0	1	0	0	0	0	5	0	9	0	0	0	15
2020-08-31	2020-09-30	30	5	2	TTL	Toy	Low	5	46	14	PM	16:02:00	0	0	0	1	1	0	0	0	0	3	1	14	1	0	0	21
2020-08-31	2020-10-01	31	5	2	TTL	Toy	Low	5	46	14	AM	12:49:00	0	0	0	9	0	0	0	0	5	1	0	12	1	1	0	29
2020-08-31	2020-10-01	31	5	2	TTL	Toy	Low	5	46	14	PM	16:39:00	0	0	0	11	1	0	0	0	5	0	0	18	2	0	0	37
2020-08-31	2020-09-30	30	5	2	TWL	Toy	Low	5	47	12	AM	12:32:00	1	0	0	0	0	0	0	0	2	7	0	3	2	1	0	16
2020-08-31	2020-09-30	30	5	2	TWL	Toy	Low	5	47	12	PM	16:02:00	0	0	1	1	1	0	0	0	1	3	0	7	0	0	0	14
2020-08-31	2020-10-01	31	5	2	TWL	Toy	Low	5	47	12	AM	12:49:00	0	0	0	1	0	0	0	0	0	0	0	3	0	0	0	4
2020-08-31	2020-10-01	31	5	2	TWL	Toy	Low	5	47	12	PM	16:39:00	0	0	0	0	0	0	0	0	0	0	0	18	0	0	0	18
2020-08-31	2020-09-30	30	5	2	WTL	Wood	Low	5	48	14	AM	12:38:00	1	0	0	0	1	0	0	0	0	0	0	0	0	0	0	2
2020-08-31	2020-09-30	30	5	2	WTL	Wood	Low	5	48	14	PM	15:56:00	1	0	0	1	0	1	0	0	4	1	0	4	0	0	0	12
2020-08-31	2020-10-01	31	5	2	WTL	Wood	Low	5	48	14	AM	12:54:00	2	0	1	3	1	0	0	1	4	2	0	1	0	0	0	15
2020-08-31	2020-10-01	31	5	2	WTL	Wood	Low	5	48	14	PM	16:33:00	1	0	0	0	0	0	0	1	0	0	0	0	0	0	0	2
2020-08-31	2020-09-30	30	5	2	WWL	Wood	Low	5	49	14	AM	12:35:00	0	0	0	0	1	0	0	0	1	1	0	13	0	0	0	16
2020-08-31	2020-09-30	30	5	2	WWL	Wood	Low	5	49	14	PM	15:56:00	3	1	1	0	0	0	0	1	4	3	9	7	0	0	0	29
2020-08-31	2020-10-01	31	5	2	WWL	Wood	Low	5	49	14	AM	12:54:00	4	0	1	0	0	0	0	1	0	0	0	1	0	0	0	7
2020-08-31	2020-10-01	31	5	2	WWL	Wood	Low	5	49	14	PM	16:33:00	0	0	1	2	0	0	0	0	0	1	0	21	0	2	0	27
2020-08-31	2020-09-30	30	5	2	TTH	Toy	High	4	50	14	AM	11:58:00	1	1	0	2	2	0	0	0	1	0	0	5	1	0	0	13
2020-08-31	2020-09-30	30	5	2	TTH	Toy	High	4	50	14	PM	16:47:00	4	0	0	2	1	0	0	0	5	4	0	8	0	0	0	24
2020-08-31	2020-10-01	31	5	2	TTH	Toy	High	4	50	14	AM	12:09:00	0	0	0	0	0	0	0	0	0	0	0	9	0	0	0	9
2020-08-31	2020-10-01	31	5	2	TTH	Toy	High	4	50	14	PM	17:14:00	0	0	0	0	0	0	0	0	1	4	0	16	0	0	0	21
2020-08-31	2020-09-30	30	5	2	WWH	Wood	High	4	51	14	AM	11:58:00	3	0	3	4	0	0	0	0	3	0	0	0	0	0	0	13
2020-08-31	2020-09-30	30	5	2	WWH	Wood	High	4	51	14	PM	16:47:00	0	0	0	3	1	0	0	2	9	4	1	1	0	0	0	21
2020-08-31	2020-10-01	31	5	2	WWH	Wood	High	4	51	14	AM	12:09:00	3	0	2	3	0	0	0	0	2	0	0	0	0	0	0	10
2020-08-31	2020-10-02	32	5	2	WWH	Wood	High	4	51	14	PM	17:14:00	0	0	1	0	0	0	0	0	0	0	0	0	0	0	0	1
2020-08-31	2020-09-30	30	5	2	WTH	Wood	High	4	52	14	AM	12:03:00	0	0	0	1	1	1	1	0	2	6	0	1	0	0	0	13
2020-08-31	2020-09-30	30	5	2	WTH	Wood	High	4	52	14	PM	16:39:00	0	0	0	2	0	0	0	3	5	3	9	3	0	0	1	26
2020-08-31	2020-10-01	31	5	2	WTH	Wood	High	4	52	14	AM	12:14:00	0	0	0	0	1	1	0	0	0	1	0	7	0	1	0	11
2020-08-31	2020-10-01	31	5	2	WTH	Wood	High	4	52	14	PM	17:08:00	0	1	0	0	0	0	0	0	0	0	0	9	1	0	0	11
2020-08-31	2020-09-30	30	5	2	TWH	Toy	High	4	53	14	AM	12:03:00	0	3	0	0	0	0	0	0	1	0	0	1	0	0	0	5
2020-08-31	2020-09-30	30	5	2	TWH	Toy	High	4	53	14	PM	16:39:00	0	0	0	0	0	0	0	0	2	2	0	13	2	0	0	19
2020-08-31	2020-10-01	31	5	2	TWH	Toy	High	4	53	14	AM	12:14:00	0	0	0	1	0	0	0	1	0	0	0	6	1	0	0	9
2020-08-31	2020-10-01	31	5	2	TWH	Toy	High	4	53	14	PM	17:08:00	0	0	0	1	0	0	10	0	2	2	0	19	0	0	0	34
2020-08-31	2020-09-30	30	5	2	WWL	Wood	Low	4	56	13	AM	12:09:00	0	0	0	0	0	0	2	0	0	1	0	0	1	0	1	5
2020-08-31	2020-09-30	30	5	2	WWL	Wood	Low	4	56	13	PM	16:33:00	0	0	0	0	2	1	0	0	1	0	1	7	3	1	0	16
2020-08-31	2020-10-01	31	5	2	WWL	Wood	Low	4	56	13	AM	12:25:00	0	0	0	0	0	0	0	0	0	0	2	2	1	0	0	5
2020-08-31	2020-10-01	31	5	2	WWL	Wood	Low	4	56	13	PM	17:02:00	0	0	0	1	0	0	0	1	2	4	0	5	1	0	0	14
2020-08-31	2020-09-30	30	5	2	WTL	Wood	Low	4	57	14	AM	12:09:00	1	0	0	0	0	0	0	0	2	1	0	3	2	0	0	9
2020-08-31	2020-09-30	30	5	2	WTL	Wood	Low	4	57	14	PM	16:33:00	0	0	0	0	1	1	0	1	5	2	1	8	1	0	0	20
2020-08-31	2020-10-01	31	5	2	WTL	Wood	Low	4	57	14	AM	12:25:00	0	1	0	0	0	0	0	1	4	0	0	4	0	0	0	10
2020-08-31	2020-10-01	31	5	2	WTL	Wood	Low	4	57	14	PM	17:02:00	0	1	0	2	1	0	0	0	1	2	0	10	0	0	0	17
2020-08-31	2020-09-30	30	5	2	TTL	Toy	Low	4	58	14	AM	12:15:00	1	0	0	1	0	0	0	2	2	1	0	4	0	0	0	11
2020-08-31	2020-09-30	30	5	2	TTL	Toy	Low	4	58	14	PM	16:25:00	0	0	0	2	0	0	0	1	3	6	0	11	3	0	0	26
2020-08-31	2020-10-01	31	5	2	TTL	Toy	Low	4	58	14	AM	12:31:00	0	0	0	0	0	0	0	0	1	0	0	7	1	0	0	9
2020-08-31	2020-10-01	31	5	2	TTL	Toy	Low	4	58	14	PM	16:56:00	0	0	0	0	0	0	0	0	0	2	0	12	0	0	0	14
2020-08-31	2020-09-30	30	5	2	TWL	Toy	Low	4	59	14	AM	12:15:00	0	0	0	0	0	0	0	0	1	2	0	0	0	0	0	3
2020-08-31	2020-09-30	30	5	2	TWL	Toy	Low	4	59	14	PM	16:25:00	0	0	0	2	0	0	0	0	0	2	3	7	0	0	0	14
2020-08-31	2020-10-01	31	5	2	TWL	Toy	Low	4	59	14	AM	12:31:00	4	0	0	1	0	0	0	1	1	1	0	9	0	0	0	17
2020-08-31	2020-10-01	31	5	2	TWL	Toy	Low	4	59	14	PM	18:56:00	0	1	0	1	5	0	0	0	1	2	0	11	0	0	0	21
2020-08-10	2020-09-24	45	7	1	TWL	Toy	Low	1	0	14	AM	12:28:00	2	0	1	0	0	0	0	0	0	4	0	7	1	0	0	15
2020-08-10	2020-09-24	45	7	1	TWL	Toy	Low	1	0	14	PM	16:02:00	0	0	0	0	2	1	0	0	1	0	0	6	0	0	0	10
2020-08-10	2020-09-25	46	7	1	TWL	Toy	Low	1	0	14	AM	12:42:00	0	0	0	0	0	0	0	0	0	0	1	2	1	0	0	4
2020-08-10	2020-09-25	46	7	1	TWL	Toy	Low	1	0	14	PM	16:25:00	0	0	0	0	0	0	0	0	0	2	0	11	0	0	0	13
2020-08-10	2020-09-24	45	7	1	TTL	Toy	Low	1	1	14	AM	12:28:00	0	0	0	0	1	0	0	0	1	1	0	0	0	0	0	3
2020-08-10	2020-09-24	45	7	1	TTL	Toy	Low	1	1	14	PM	16:02:00	0	0	0	0	0	1	0	0	4	1	0	0	0	0	0	6
2020-08-10	2020-09-25	46	7	1	TTL	Toy	Low	1	1	14	AM	12:42:00	0	0	0	0	0	0	0	0	1	1	0	0	0	0	0	2
2020-08-10	2020-09-25	46	7	1	TTL	Toy	Low	1	1	14	PM	16:25:00	0	0	0	0	1	0	0	0	1	0	0	8	0	0	0	10
2020-08-10	2020-09-24	45	7	1	WTL	Wood	Low	1	2	14	AM	12:34:00	0	2	0	1	0	0	0	0	0	2	0	1	1	0	0	7
2020-08-10	2020-09-24	45	7	1	WTL	Wood	Low	1	2	14	PM	15:57:00	0	0	0	0	1	0	0	0	0	1	0	7	0	3	0	12
2020-08-10	2020-09-25	46	7	1	WTL	Wood	Low	1	2	14	AM	12:47:00	1	2	0	0	0	2	0	0	2	1	0	0	0	0	0	8
2020-08-10	2020-09-25	46	7	1	WTL	Wood	Low	1	2	14	PM	16:20:00	0	0	0	0	2	0	0	0	1	1	0	0	0	0	0	4
2020-08-10	2020-09-24	45	7	1	WWL	Wood	Low	1	3	14	AM	12:34:00	0	0	0	0	0	0	1	0	0	0	0	0	0	0	0	1
2020-08-10	2020-09-24	45	7	1	WWL	Wood	Low	1	3	14	PM	15:57:00	0	3	0	0	1	0	2	0	1	1	0	6	3	1	0	18
2020-08-10	2020-09-25	46	7	1	WWL	Wood	Low	1	3	14	AM	12:47:00	3	3	0	2	1	1	0	0	3	0	0	2	0	0	0	15
2020-08-10	2020-09-25	46	7	1	WWL	Wood	Low	1	3	14	PM	16:20:00	2	1	0	2	1	0	0	0	6	1	7	4	1	0	0	25
2020-08-10	2020-09-24	45	7	1	TWH	Toy	High	1	6	14	AM	12:40:00	1	0	0	0	0	0	0	0	0	6	0	4	1	0	0	12
2020-08-10	2020-09-24	45	7	1	TWH	Toy	High	1	6	14	PM	15:51:00	0	0	0	1	4	0	0	0	3	2	0	10	0	0	0	20
2020-08-10	2020-09-25	46	7	1	TWH	Toy	High	1	6	14	AM	12:52:00	0	0	0	0	2	1	0	1	2	0	0	0	0	0	0	6
2020-08-10	2020-09-25	46	7	1	TWH	Toy	High	1	6	14	PM	16:14:00	0	1	1	0	2	0	0	0	3	3	0	11	1	0	0	22
2020-08-10	2020-09-24	45	7	1	WTH	Wood	High	1	7	14	AM	12:40:00	0	0	0	2	1	0	0	0	2	3	0	3	2	0	0	13
2020-08-10	2020-09-24	45	7	1	WTH	Wood	High	1	7	14	PM	15:45:00	0	0	0	0	1	1	0	0	0	1	1	12	1	0	0	17
2020-08-10	2020-09-25	46	7	1	WTH	Wood	High	1	7	14	AM	12:52:00	0	3	0	0	0	0	1	1	1	1	0	2	0	0	0	9
2020-08-10	2020-09-25	46	7	1	WTH	Wood	High	1	7	14	PM	16:14:00	0	2	0	0	1	0	0	0	2	0	0	12	1	0	0	18
2020-08-10	2020-09-24	45	7	1	WWH	Wood	High	1	8	14	AM	12:45:00	0	1	0	3	4	0	0	0	1	2	0	9	1	0	0	21
2020-08-10	2020-09-24	45	7	1	WWH	Wood	High	1	8	14	PM	15:45:00	0	0	0	0	0	0	0	0	1	0	0	11	0	4	0	16
2020-08-10	2020-09-25	46	7	1	WWH	Wood	High	1	8	14	AM	12:58:00	0	1	0	0	1	0	0	0	0	0	0	7	1	0	0	10
2020-08-10	2020-09-25	46	7	1	WWH	Wood	High	1	8	14	PM	16:28:00	0	1	0	1	3	0	0	0	2	0	1	9	0	1	0	18
2020-08-10	2020-09-24	45	7	1	TTH	Toy	High	1	9	14	AM	12:45:00	2	0	0	1	1	2	0	0	3	0	0	9	0	0	0	18
2020-08-10	2020-09-24	45	7	1	TTH	Toy	High	1	9	14	PM	15:40:00	1	0	0	2	0	0	0	0	3	0	0	11	0	0	0	17
2020-08-10	2020-09-25	46	7	1	TTH	Toy	High	1	9	14	AM	12:58:00	0	0	0	0	0	0	0	0	6	0	0	5	2	0	0	13
2020-08-10	2020-09-25	46	7	1	TTH	Toy	High	1	9	14	PM	16:28:00	1	0	0	4	1	0	0	1	6	1	1	7	1	0	0	23
2020-08-10	2020-09-24	45	7	1	WWL	Wood	Low	2	10	14	AM	11:35:00	0	1	0	1	2	1	4	0	1	6	0	5	0	0	0	21
2020-08-10	2020-09-24	45	7	1	WWL	Wood	Low	2	10	14	PM	17:03:00	0	3	0	0	0	0	0	0	2	0	5	0	0	0	0	10
2020-08-10	2020-09-25	46	7	1	WWL	Wood	Low	2	10	14	AM	11:22:00	1	1	2	4	0	1	0	1	4	3	0	3	0	0	0	20
2020-08-10	2020-09-25	46	7	1	WWL	Wood	Low	2	10	14	PM	16:49:00	0	0	0	0	0	1	0	0	1	0	0	1	0	0	0	3
2020-08-10	2020-09-24	45	7	1	WTL	Wood	Low	2	11	14	AM	11:35:00	0	0	0	0	2	0	0	0	0	1	0	2	0	0	0	5
2020-08-10	2020-09-24	45	7	1	WTL	Wood	Low	2	11	14	PM	17:03:00	0	0	0	0	0	0	0	1	4	2	2	7	0	1	0	17
2020-08-10	2020-09-25	46	7	1	WTL	Wood	Low	2	11	14	AM	11:22:00	0	1	0	0	1	0	0	0	1	0	0	0	0	0	0	3
2020-08-10	2020-09-25	46	7	1	WTL	Wood	Low	2	11	14	PM	16:49:00	0	0	0	2	3	0	0	0	3	1	0	14	2	0	2	27
2020-08-10	2020-09-24	45	7	1	TWL	Toy	Low	2	12	14	AM	11:42:00	0	0	0	0	0	0	0	0	0	0	0	0	0	0	0	0
2020-08-10	2020-09-24	45	7	1	TWL	Toy	Low	2	12	14	PM	16:57:00	0	0	1	0	0	0	0	0	1	2	3	15	1	0	0	23
2020-08-10	2020-09-25	46	7	1	TWL	Toy	Low	2	12	14	AM	11:28:00	0	0	0	0	0	0	0	0	0	1	0	0	1	0	0	2
2020-08-10	2020-09-25	46	7	1	TWL	Toy	Low	2	12	14	PM	16:43:00	0	0	0	1	0	0	2	1	4	2	0	6	0	0	0	16
2020-08-10	2020-09-24	45	7	1	TTL	Toy	Low	2	13	14	AM	11:42:00	0	0	0	1	0	0	1	0	1	0	0	0	0	0	0	3
2020-08-10	2020-09-24	45	7	1	TTL	Toy	Low	2	13	14	PM	16:57:00	0	0	0	0	1	0	0	1	1	0	4	9	2	0	0	18
2020-08-10	2020-09-25	46	7	1	TTL	Toy	Low	2	13	14	AM	11:28:00	1	0	0	0	0	0	0	0	0	1	0	1	0	0	0	3
2020-08-10	2020-09-25	46	7	1	TTL	Toy	Low	2	13	14	PM	16:43:00	0	0	0	2	0	0	0	0	4	2	1	4	2	0	0	15
2020-08-10	2020-09-24	45	7	1	WTH	Wood	High	2	16	14	AM	11:48:00	0	0	0	4	2	1	0	0	5	0	0	0	0	0	0	12
2020-08-10	2020-09-24	45	7	1	WTH	Wood	High	2	16	14	PM	16:51:00	0	0	0	1	0	0	0	1	6	1	7	3	1	1	1	22
2020-08-10	2020-09-25	46	7	1	WTH	Wood	High	2	16	14	AM	11:34:00	0	0	0	0	1	0	0	0	1	3	0	8	1	0	0	14
2020-08-10	2020-09-25	46	7	1	WTH	Wood	High	2	16	14	PM	16:38:00	0	0	0	3	1	0	0	0	3	0	0	13	1	2	0	23
2020-08-10	2020-09-24	45	7	1	WWH	Wood	High	2	17	13	AM	11:48:00	0	0	0	2	1	0	0	0	0	0	0	0	0	0	0	3
2020-08-10	2020-09-24	45	7	1	WWH	Wood	High	2	17	13	PM	16:51:00	0	0	0	0	1	0	0	0	1	1	0	6	0	0	0	9
2020-08-10	2020-09-25	46	7	1	WWH	Wood	High	2	17	13	AM	11:34:00	0	0	0	3	0	0	2	0	4	9	0	4	0	1	0	23
2020-08-10	2020-09-25	46	7	1	WWH	Wood	High	2	17	13	PM	16:38:00	0	0	0	0	0	0	0	0	0	0	0	9	1	1	0	11
2020-08-10	2020-09-24	45	7	1	TTH	Toy	High	2	18	14	AM	11:54:00	0	0	0	0	0	0	0	0	1	1	0	8	2	0	0	12
2020-08-10	2020-09-24	45	7	1	TTH	Toy	High	2	18	14	PM	16:45:00	0	0	0	3	0	0	0	0	2	0	1	3	2	1	0	12
2020-08-10	2020-09-25	46	7	1	TTH	Toy	High	2	18	14	AM	11:40:00	0	0	0	0	2	0	1	0	0	1	0	11	1	1	0	17
2020-08-10	2020-09-25	46	7	1	TTH	Toy	High	2	18	14	PM	16:32:00	0	1	0	0	1	0	0	0	1	1	1	8	2	0	0	15
2020-08-10	2020-09-24	45	7	1	TWH	Toy	High	2	19	14	AM	11:54:00	0	0	0	0	0	2	0	0	0	1	0	2	2	0	0	7
2020-08-10	2020-09-24	45	7	1	TWH	Toy	High	2	19	14	PM	16:45:00	0	1	0	1	1	0	0	0	3	1	0	15	1	1	0	24
2020-08-10	2020-09-25	46	7	1	TWH	Toy	High	2	19	14	AM	11:40:00	1	0	0	0	0	0	0	0	0	3	0	5	0	0	0	9
2020-08-10	2020-09-25	46	7	1	TWH	Toy	High	2	19	14	PM	16:32:00	0	0	0	0	0	0	0	0	0	4	0	15	1	0	0	20
2020-08-10	2020-09-24	45	7	1	TTL	Toy	Low	3	20	14	AM	11:05:00	0	0	0	0	1	0	2	0	3	0	0	5	0	0	0	11
2020-08-10	2020-09-24	45	7	1	TTL	Toy	Low	3	20	14	PM	17:42:00	0	0	0	1	0	0	0	0	0	2	0	9	1	0	0	13
2020-08-10	2020-09-25	46	7	1	TTL	Toy	Low	3	20	14	AM	12:18:00	0	1	1	0	0	0	0	0	2	1	0	4	0	1	0	10
2020-08-10	2020-09-25	46	7	1	TTL	Toy	Low	3	20	14	PM	17:13:00	1	0	0	0	1	0	0	0	4	0	1	14	1	0	0	22
2020-08-10	2020-09-24	45	7	1	WWL	Wood	Low	3	21	14	AM	11:11:00	0	0	0	3	1	0	0	0	3	0	0	4	1	0	0	12
2020-08-10	2020-09-24	45	7	1	WWL	Wood	Low	3	21	14	PM	17:42:00	0	0	0	0	0	0	0	0	2	0	0	12	2	1	0	17
2020-08-10	2020-09-25	46	7	1	WWL	Wood	Low	3	21	14	AM	12:18:00	0	0	0	1	2	1	0	0	1	0	0	7	0	0	0	12
2020-08-10	2020-09-25	46	7	1	WWL	Wood	Low	3	21	14	PM	17:13:00	0	0	0	1	0	0	0	0	1	0	0	10	0	0	0	12
2020-08-10	2020-09-24	45	7	1	WTL	Wood	Low	3	22	14	AM	11:11:00	0	1	0	1	1	0	0	0	0	3	0	9	2	0	0	17
2020-08-10	2020-09-24	45	7	1	WTL	Wood	Low	3	22	14	PM	17:37:00	3	0	0	3	3	0	0	0	1	0	1	5	1	0	3	20
2020-08-10	2020-09-25	46	7	1	WTL	Wood	Low	3	22	14	AM	12:24:00	0	0	0	0	1	0	1	0	0	0	0	1	0	0	1	4
2020-08-10	2020-09-25	46	7	1	WTL	Wood	Low	3	22	14	PM	17:07:00	1	1	0	0	0	0	1	0	3	1	0	15	0	0	0	22
2020-08-10	2020-09-24	45	7	1	TWL	Toy	Low	3	23	14	AM	11:17:00	0	0	0	0	0	0	0	0	0	1	0	5	1	0	0	7
2020-08-10	2020-09-24	45	7	1	TWL	Toy	Low	3	23	14	PM	17:37:00	2	0	0	0	1	0	0	0	4	1	0	11	0	1	0	20
2020-08-10	2020-09-25	46	7	1	TWL	Toy	Low	3	23	14	AM	12:24:00	0	1	0	1	1	0	0	0	2	1	0	11	1	0	0	18
2020-08-10	2020-09-25	46	7	1	TWL	Toy	Low	3	23	14	PM	17:07:00	0	0	0	0	0	0	0	0	0	3	3	8	0	0	0	14
2020-08-10	2020-09-24	45	7	1	TTH	Toy	High	3	26	14	AM	11:23:00	0	1	0	0	1	0	2	0	0	1	0	1	0	0	0	6
2020-08-10	2020-09-24	45	7	1	TTH	Toy	High	3	26	14	PM	17:15:00	0	0	0	0	1	1	0	0	5	0	3	5	0	0	0	15
2020-08-10	2020-09-25	46	7	1	TTH	Toy	High	3	26	14	AM	12:29:00	1	4	0	0	0	0	4	0	2	4	0	3	1	0	0	19
2020-08-10	2020-09-25	46	7	1	TTH	Toy	High	3	26	14	PM	17:01:00	0	1	0	0	8	0	0	0	4	1	0	6	2	0	0	22
2020-08-10	2020-09-24	45	7	1	TWH	Toy	High	3	27	14	AM	11:23:00	1	0	1	0	1	0	0	0	2	3	0	7	0	0	0	15
2020-08-10	2020-09-24	45	7	1	TWH	Toy	High	3	27	12	PM	17:15:00	1	0	1	1	2	0	0	0	3	0	1	3	0	0	0	12
2020-08-10	2020-09-25	46	7	1	TWH	Toy	High	3	27	9	AM	N/A outbreak pen	.	.	.	.	.	.	.	.	.	.	.	.	.	.	.	0
2020-08-10	2020-09-25	46	7	1	TWH	Toy	High	3	27	9	PM	17:01:00	0	0	0	0	0	0	0	0	0	0	2	3	0	0	0	5
2020-08-10	2020-09-24	45	7	1	WTH	Wood	High	3	28	14	AM	11:28:00	0	0	0	1	2	0	0	0	1	2	0	0	0	0	0	6
2020-08-10	2020-09-24	45	7	1	WTH	Wood	High	3	28	14	PM	17:09:00	1	0	0	0	1	0	0	0	3	4	0	2	0	0	0	11
2020-08-10	2020-09-25	46	7	1	WTH	Wood	High	3	28	14	AM	12:36:00	0	0	0	6	0	0	0	0	5	1	0	1	2	0	0	15
2020-08-10	2020-09-25	46	7	1	WTH	Wood	High	3	28	14	PM	16:56:00	0	1	0	1	0	0	0	0	2	1	0	3	0	0	0	8
2020-08-10	2020-09-24	45	7	1	WWH	Wood	High	3	29	14	AM	11:28:00	0	2	1	0	0	0	0	0	1	2	0	9	0	1	0	16
2020-08-10	2020-09-24	45	7	1	WWH	Wood	High	3	29	14	PM	17:09:00	1	0	0	1	1	0	0	0	1	3	0	10	0	0	0	17
2020-08-10	2020-09-25	46	7	1	WWH	Wood	High	3	29	14	AM	12:36:00	0	0	0	0	1	0	1	0	0	2	0	8	0	2	0	14
2020-08-10	2020-09-25	46	7	1	WWH	Wood	High	3	29	14	PM	16:56:00	0	0	0	1	4	1	0	0	4	4	0	10	0	0	0	24
2020-08-31	2020-10-17	47	7	2	WWH	Wood	High	6	30	14	AM	12:09:00	0	0	0	1	0	0	0	0	0	1	0	3	1	0	0	6
2020-08-31	2020-10-17	47	7	2	WWH	Wood	High	6	30	14	PM	17:29:00	0	0	2	0	0	0	0	0	1	4	1	10	1	1	0	20
2020-08-31	2020-10-18	48	7	2	WWH	Wood	High	6	30	14	AM	11:53:00	0	1	0	0	1	0	0	0	0	2	0	0	0	0	0	4
2020-08-31	2020-10-18	48	7	2	WWH	Wood	High	6	30	14	PM	17:24:00	2	0	0	0	0	1	0	0	0	1	0	7	1	0	0	12
2020-08-31	2020-10-17	47	7	2	WTH	Wood	High	6	31	14	AM	12:09:00	1	0	1	3	1	0	0	4	2	3	0	0	0	0	0	15
2020-08-31	2020-10-17	47	7	2	WTH	Wood	High	6	31	14	PM	17:29:00	1	0	0	1	1	0	0	0	7	0	1	4	0	0	0	15
2020-08-31	2020-10-18	48	7	2	WTH	Wood	High	6	31	14	AM	11:53:00	2	0	1	1	1	1	0	0	1	5	0	0	0	0	0	12
2020-08-31	2020-10-18	48	7	2	WTH	Wood	High	6	31	14	PM	17:24:00	0	0	0	0	2	0	0	0	4	0	1	0	0	0	0	7
2020-08-31	2020-10-17	47	7	2	TWH	Toy	High	6	32	14	AM	12:15:00	0	1	0	2	0	1	0	0	2	0	0	10	1	1	0	18
2020-08-31	2020-10-17	47	7	2	TWH	Toy	High	6	32	14	PM	17:24:00	0	0	0	1	1	0	0	0	1	0	0	16	0	0	0	19
2020-08-31	2020-10-18	48	7	2	TWH	Toy	High	6	32	14	AM	11:58:00	1	0	1	0	0	0	0	0	3	1	0	0	0	0	0	6
2020-08-31	2020-10-18	48	7	2	TWH	Toy	High	6	32	14	PM	17:29:00	0	0	0	0	2	0	0	0	2	1	0	16	0	0	0	21
2020-08-31	2020-10-17	47	7	2	TTH	Toy	High	6	33	14	AM	12:15:00	0	0	0	0	0	0	0	0	0	0	0	11	0	0	0	11
2020-08-31	2020-10-17	47	7	2	TTH	Toy	High	6	33	14	PM	17:24:00	0	1	0	0	0	0	0	0	2	1	0	18	0	0	0	22
2020-08-31	2020-10-18	48	7	2	TTH	Toy	High	6	33	14	AM	11:58:00	0	0	0	0	0	0	0	1	0	1	0	9	2	0	0	13
2020-08-31	2020-10-18	48	7	2	TTH	Toy	High	6	33	14	PM	17:29:00	1	0	0	0	0	0	0	0	2	1	4	10	1	0	0	19
2020-08-31	2020-10-17	47	7	2	TWL	Toy	Low	6	36	14	AM	12:20:00	0	1	0	0	1	0	0	0	1	3	0	16	0	0	0	22
2020-08-31	2020-10-17	47	7	2	TWL	Toy	Low	6	36	14	PM	17:18:00	0	1	0	1	0	0	1	1	0	2	0	11	0	0	0	17
2020-08-31	2020-10-18	48	7	2	TWL	Toy	Low	6	36	14	AM	12:04:00	0	4	0	0	4	1	0	2	1	0	0	0	0	0	0	12
2020-08-31	2020-10-18	48	7	2	TWL	Toy	Low	6	36	14	PM	17:35:00	0	0	0	1	3	0	0	1	1	3	0	5	0	0	0	14
2020-08-31	2020-10-17	47	7	2	WTL	Wood	Low	6	37	9	AM	12:20:00	0	0	0	0	0	1	0	0	1	0	0	0	0	0	0	2
2020-08-31	2020-10-17	47	7	2	WTL	Wood	Low	6	37	9	PM	17:18:00	0	0	0	1	1	0	0	0	0	2	1	0	0	0	0	5
2020-08-31	2020-10-18	48	7	2	WTL	Wood	Low	6	37	9	AM	12:04:00	0	1	0	0	0	0	0	0	0	0	0	1	0	0	0	2
2020-08-31	2020-10-18	48	7	2	WTL	Wood	Low	6	37	9	PM	17:35:00	2	0	0	1	0	0	0	0	3	4	0	0	0	0	0	10
2020-08-31	2020-10-17	47	7	2	WWL	Wood	Low	6	38	14	AM	12:26:00	0	0	0	1	0	0	0	1	0	4	1	0	0	0	0	7
2020-08-31	2020-10-17	47	7	2	WWL	Wood	Low	6	38	14	PM	17:13:00	2	1	0	0	2	0	0	0	2	1	2	12	0	0	0	22
2020-08-31	2020-10-18	48	7	2	WWL	Wood	Low	6	38	14	AM	12:11:00	3	1	0	1	0	0	0	1	1	1	0	0	0	0	0	8
2020-08-31	2020-10-18	48	7	2	WWL	Wood	Low	6	38	14	PM	17:41:00	2	1	0	0	1	1	0	0	2	1	0	5	0	0	0	13
2020-08-31	2020-10-17	47	7	2	TTL	Toy	Low	6	39	14	AM	12:26:00	0	0	1	2	1	0	0	0	1	0	0	8	0	0	0	13
2020-08-31	2020-10-17	47	7	2	TTL	Toy	Low	6	39	14	PM	17:13:00	0	0	0	1	0	0	0	0	1	0	11	1	2	0	0	16
2020-08-31	2020-10-18	48	7	2	TTL	Toy	Low	6	39	14	AM	12:11:00	0	0	0	2	3	0	0	3	5	0	0	12	1	0	0	26
2020-08-31	2020-10-18	48	7	2	TTL	Toy	Low	6	39	14	PM	17:41:00	0	0	0	0	0	0	0	1	1	3	0	2	0	0	0	7
2020-08-31	2020-10-17	47	7	2	TWH	Toy	High	5	40	12	AM	12:33:00	0	0	0	0	1	0	0	0	0	5	0	1	0	0	0	7
2020-08-31	2020-10-17	47	7	2	TWH	Toy	High	5	40	12	PM	17:05:00	0	0	0	0	1	0	0	0	0	5	0	13	0	0	0	19
2020-08-31	2020-10-18	48	7	2	TWH	Toy	High	5	40	12	AM	11:03:00	0	0	0	1	0	0	1	1	0	0	0	5	3	0	0	11
2020-08-31	2020-10-18	48	7	2	TWH	Toy	High	5	40	12	PM	16:59:00	0	0	1	0	0	0	0	0	1	1	0	11	0	0	0	14
2020-08-31	2020-10-17	47	7	2	TTH	Toy	High	5	41	9	AM	12:33:00	1	0	1	0	0	0	1	0	0	0	3	1	0	0	0	7
2020-08-31	2020-10-17	47	7	2	TTH	Toy	High	5	41	9	PM	17:05:00	0	0	0	1	0	0	0	0	0	0	1	3	1	0	0	6
2020-08-31	2020-10-18	48	7	2	TTH	Toy	High	5	41	9	AM	11:03:00	0	2	0	0	0	0	1	0	1	2	0	6	2	0	0	14
2020-08-31	2020-10-18	48	7	2	TTH	Toy	High	5	41	9	PM	16:59:00	0	0	4	0	0	0	0	0	0	1	0	9	3	0	0	17
2020-08-31	2020-10-17	47	7	2	WWH	Wood	High	5	42	14	AM	12:38:00	0	0	1	1	1	1	0	2	3	4	0	9	3	0	0	25
2020-08-31	2020-10-17	47	7	2	WWH	Wood	High	5	42	14	PM	16:58:00	0	0	0	0	0	0	0	0	0	2	0	10	1	0	0	13
2020-08-31	2020-10-18	48	7	2	WWH	Wood	High	5	42	14	AM	11:08:00	0	1	0	0	0	1	0	0	1	0	0	10	1	0	0	14
2020-08-31	2020-10-18	48	7	2	WWH	Wood	High	5	42	14	PM	17:04:00	0	0	1	1	2	0	4	0	2	4	0	9	0	0	0	23
2020-08-31	2020-10-17	47	7	2	WTH	Wood	High	5	43	11	AM	12:38:00	0	0	0	0	0	0	0	0	0	0	0	0	0	0	0	0
2020-08-31	2020-10-17	47	7	2	WTH	Wood	High	5	43	11	PM	16:58:00	0	0	0	0	0	0	0	0	0	5	0	15	0	0	0	20
2020-08-31	2020-10-18	48	7	2	WTH	Wood	High	5	43	11	AM	11:08:00	0	0	0	0	0	1	0	0	0	0	0	7	0	0	0	8
2020-08-31	2020-10-18	48	7	2	WTH	Wood	High	5	43	11	PM	17:04:00	0	0	0	0	1	0	0	0	0	1	1	8	0	1	0	12
2020-08-31	2020-10-17	47	7	2	TTL	Toy	Low	5	46	14	AM	12:44:00	0	1	0	1	0	0	0	0	0	0	0	17	0	0	0	19
2020-08-31	2020-10-17	47	7	2	TTL	Toy	Low	5	46	14	PM	16:52:00	0	3	0	0	0	0	0	0	0	5	0	10	1	0	0	19
2020-08-31	2020-10-18	48	7	2	TTL	Toy	Low	5	46	14	AM	11:14:00	0	1	0	0	0	0	0	0	0	0	0	11	0	0	0	12
2020-08-31	2020-10-18	48	7	2	TTL	Toy	Low	5	46	14	PM	17:10:00	0	0	0	3	2	0	0	0	6	0	1	3	1	0	0	16
2020-08-31	2020-10-17	47	7	2	TWL	Toy	Low	5	47	12	AM	12:44:00	0	0	0	0	0	1	0	0	1	0	0	5	0	0	0	7
2020-08-31	2020-10-17	47	7	2	TWL	Toy	Low	5	47	12	PM	16:52:00	0	1	0	0	0	0	0	0	0	4	0	20	0	0	0	25
2020-08-31	2020-10-18	48	7	2	TWL	Toy	Low	5	47	12	AM	11:14:00	0	0	0	0	4	0	0	0	0	0	0	0	0	0	0	4
2020-08-31	2020-10-18	48	7	2	TWL	Toy	Low	5	47	12	PM	17:10:00	0	0	0	0	1	0	0	0	1	5	0	9	1	0	0	17
2020-08-31	2020-10-17	47	7	2	WTL	Wood	Low	5	48	8	AM	12:50:00	0	0	0	0	0	2	0	0	1	2	0	0	0	0	0	5
2020-08-31	2020-10-17	47	7	2	WTL	Wood	Low	5	48	8	PM	16:47:00	0	0	0	0	0	0	0	0	0	1	0	0	0	0	2	3
2020-08-31	2020-10-18	48	7	2	WTL	Wood	Low	5	48	8	AM	11:19:00	0	1	0	2	0	0	0	0	0	0	0	0	0	0	0	3
2020-08-31	2020-10-18	48	7	2	WTL	Wood	Low	5	48	8	PM	17:15:00	0	0	0	0	0	1	0	0	1	1	0	1	1	0	0	5
2020-08-31	2020-10-17	47	7	2	WWL	Wood	Low	5	49	14	AM	12:50:00	0	0	0	0	0	0	0	0	0	1	0	0	0	0	0	1
2020-08-31	2020-10-17	47	7	2	WWL	Wood	Low	5	49	14	PM	16:47:00	0	0	0	0	1	0	0	1	1	4	0	2	0	0	0	9
2020-08-31	2020-10-18	48	7	2	WWL	Wood	Low	5	49	14	AM	11:19:00	0	0	0	0	0	0	0	0	0	1	0	1	0	0	0	2
2020-08-31	2020-10-18	48	7	2	WWL	Wood	Low	5	49	14	PM	17:15:00	1	0	0	3	1	0	0	0	0	0	0	1	0	0	0	6
2020-08-31	2020-10-17	47	7	2	TTH	Toy	High	4	50	14	AM	12:56:00	6	0	1	0	2	0	0	0	4	0	0	3	0	0	0	16
2020-08-31	2020-10-17	47	7	2	TTH	Toy	High	4	50	14	PM	16:40:00	0	0	0	2	1	0	0	10	1	1	0	2	0	0	0	17
2020-08-31	2020-10-18	48	7	2	TTH	Toy	High	4	50	14	AM	11:27:00	0	0	3	1	0	0	0	0	0	1	0	0	0	0	0	5
2020-08-31	2020-10-18	48	7	2	TTH	Toy	High	4	50	14	PM	16:33:00	0	0	0	2	0	0	0	0	0	1	0	1	1	0	0	5
2020-08-31	2020-10-17	47	7	2	WWH	Wood	High	4	51	11	AM	12:56:00	0	1	0	0	0	0	0	1	0	4	0	1	0	0	0	7
2020-08-31	2020-10-17	47	7	2	WWH	Wood	High	4	51	11	PM	16:40:00	0	0	1	0	0	0	0	0	0	2	0	0	0	0	0	3
2020-08-31	2020-10-18	48	7	2	WWH	Wood	High	4	51	11	AM	11:27:00	0	0	0	0	0	2	0	0	0	1	0	1	0	0	0	4
2020-08-31	2020-10-18	48	7	2	WWH	Wood	High	4	51	11	PM	16:33:00	0	2	0	3	0	0	0	0	2	4	0	2	0	0	0	13
2020-08-31	2020-10-17	47	7	2	WTH	Wood	High	4	52	14	AM	13:01:00	5	0	1	1	1	0	0	0	0	0	1	0	0	0	0	9
2020-08-31	2020-10-17	47	7	2	WTH	Wood	High	4	52	14	PM	16:34:00	1	1	0	0	0	0	0	2	3	1	1	8	1	0	0	18
2020-08-31	2020-10-18	48	7	2	WTH	Wood	High	4	52	14	AM	11:36:00	2	1	1	0	0	1	0	0	0	2	0	0	0	0	0	7
2020-08-31	2020-10-18	48	7	2	WTH	Wood	High	4	52	14	PM	16:39:00	0	0	0	0	0	0	1	0	1	2	0	1	0	0	0	5
2020-08-31	2020-10-17	47	7	2	TWH	Toy	High	4	53	14	AM	13:01:00	0	0	0	1	0	0	0	2	4	3	0	4	1	0	0	15
2020-08-31	2020-10-17	47	7	2	TWH	Toy	High	4	53	14	PM	16:34:00	0	0	0	0	0	0	0	1	4	0	0	17	0	0	0	22
2020-08-31	2020-10-18	48	7	2	TWH	Toy	High	4	53	14	AM	11:36:00	0	0	0	4	0	0	0	1	3	0	2	0	1	0	0	11
2020-08-31	2020-10-18	48	7	2	TWH	Toy	High	4	53	14	PM	16:39:00	0	0	0	1	1	0	0	0	2	4	3	11	0	0	0	22
2020-08-31	2020-10-17	47	7	2	WWL	Wood	Low	4	56	13	AM	13:07:00	0	0	0	1	2	1	0	1	0	3	0	1	0	0	0	9
2020-08-31	2020-10-17	47	7	2	WWL	Wood	Low	4	56	13	PM	16:29:00	0	1	0	0	0	1	0	0	0	3	0	17	1	0	0	23
2020-08-31	2020-10-18	48	7	2	WWL	Wood	Low	4	56	13	AM	11:41:00	2	0	0	1	1	0	0	1	1	1	3	0	1	0	1	12
2020-08-31	2020-10-18	48	7	2	WWL	Wood	Low	4	56	13	PM	16:44:00	0	1	1	7	1	0	0	0	6	1	2	12	1	0	0	32
2020-08-31	2020-10-17	47	7	2	WTL	Wood	Low	4	57	14	AM	13:07:00	0	2	0	0	3	0	0	0	0	2	0	8	1	1	0	17
2020-08-31	2020-10-17	47	7	2	WTL	Wood	Low	4	57	14	PM	16:29:00	0	1	0	0	1	1	0	0	0	0	2	12	2	0	0	19
2020-08-31	2020-10-18	48	7	2	WTL	Wood	Low	4	57	14	AM	11:41:00	0	0	0	0	0	0	0	0	0	0	0	0	0	0	0	0
2020-08-31	2020-10-18	48	7	2	WTL	Wood	Low	4	57	14	PM	16:44:00	0	0	1	0	2	0	0	0	0	1	0	11	2	0	0	17
2020-08-31	2020-10-17	47	7	2	TTL	Toy	Low	4	58	14	AM	13:12:00	1	1	1	1	2	0	0	0	7	2	1	5	1	0	0	22
2020-08-31	2020-10-17	47	7	2	TTL	Toy	Low	4	58	14	PM	16:23:00	1	1	0	1	0	0	0	0	0	1	0	13	0	0	0	17
2020-08-31	2020-10-18	48	7	2	TTL	Toy	Low	4	58	14	AM	11:47:00	2	0	0	0	3	1	0	0	1	1	0	9	1	0	0	18
2020-08-31	2020-10-18	48	7	2	TTL	Toy	Low	4	58	14	PM	16:51:00	1	1	0	0	1	0	0	1	1	2	0	8	2	0	0	17
2020-08-31	2020-10-17	47	7	2	TWL	Toy	Low	4	59	14	AM	13:12:00	1	0	0	1	1	0	0	0	2	0	0	13	1	0	0	19
2020-08-31	2020-10-17	47	7	2	TWL	Toy	Low	4	59	14	PM	16:23:00	0	0	0	0	0	0	0	2	1	1	0	4	2	0	0	10
2020-08-31	2020-10-18	48	7	2	TWL	Toy	Low	4	59	14	AM	11:47:00	0	0	0	0	0	0	0	1	0	0	0	10	0	0	0	11
2020-08-31	2020-10-18	48	7	2	TWL	Toy	Low	4	59	14	PM	16:51:00	0	0	0	0	0	0	0	0	3	0	0	6	0	0	0	9
2020-08-10	2020-10-09	60	9	1	TWL	Wood	Low	1	0	14	AM	14:15:00	0	0	0	1	0	0	0	0	2	1	0	5	0	0	0	9
2020-08-10	2020-10-09	60	9	1	TWL	Wood	Low	1	0	14	PM	18:20:00	0	0	0	0	1	0	0	0	0	1	0	9	1	0	0	12
2020-08-10	2020-10-11	62	9	1	TWL	Wood	Low	1	0	14	AM	14:06:00	2	0	0	1	0	0	1	0	3	0	0	1	0	0	0	8
2020-08-10	2020-10-11	62	9	1	TWL	Wood	Low	1	0	14	PM	17:08:00	0	0	0	0	0	0	0	1	5	0	0	7	2	0	0	15
2020-08-10	2020-10-09	60	9	1	TTL	Toy	Low	1	1	14	AM	14:15:00	0	0	0	0	0	0	0	0	2	1	0	25	0	0	0	28
2020-08-10	2020-10-09	60	9	1	TTL	Toy	Low	1	1	14	PM	18:20:00	0	0	0	3	1	0	0	0	4	0	0	25	2	0	0	35
2020-08-10	2020-10-11	62	9	1	TTL	Toy	Low	1	1	14	AM	14:06:00	0	0	0	0	0	0	0	0	0	1	0	6	1	1	0	9
2020-08-10	2020-10-11	62	9	1	TTL	Toy	Low	1	1	14	PM	17:08:00	2	2	0	0	0	0	0	0	2	0	3	3	0	0	0	12
2020-08-10	2020-10-09	60	9	1	WTL	Toy	Low	1	2	14	AM	14:20:00	0	0	0	0	0	0	0	0	1	1	0	5	0	0	0	7
2020-08-10	2020-10-09	60	9	1	WTL	Toy	Low	1	2	14	PM	18:14:00	0	0	0	0	0	0	0	0	5	2	0	9	0	0	0	16
2020-08-10	2020-10-11	62	9	1	WTL	Toy	Low	1	2	14	AM	14:11:00	1	0	0	0	0	1	0	0	2	0	1	12	0	0	0	17
2020-08-10	2020-10-11	62	9	1	WTL	Toy	Low	1	2	14	PM	17:13:00	0	0	0	3	0	0	0	0	2	2	2	11	0	0	0	20
2020-08-10	2020-10-09	60	9	1	WWL	Wood	Low	1	3	11	AM	14:20:00	1	0	0	3	0	0	0	0	1	0	1	5	0	0	2	13
2020-08-10	2020-10-09	60	9	1	WWL	Wood	Low	1	3	11	PM	18:14:00	0	0	0	2	1	0	0	0	2	0	0	14	2	0	0	21
2020-08-10	2020-10-11	62	9	1	WWL	Wood	Low	1	3	11	AM	14:11:00	0	0	1	0	0	0	0	0	0	0	0	11	1	0	0	13
2020-08-10	2020-10-11	62	9	1	WWL	Wood	Low	1	3	11	PM	17:13:00	0	0	0	0	0	0	0	1	1	0	1	6	0	0	0	9
2020-08-10	2020-10-09	60	9	1	TWH	Wood	High	1	6	14	AM	14:26:00	0	0	0	0	0	0	0	0	9	2	0	1	0	0	1	13
2020-08-10	2020-10-09	60	9	1	TWH	Wood	High	1	6	14	PM	18:08:00	0	0	0	2	0	0	0	0	2	2	0	8	0	2	0	16
2020-08-10	2020-10-11	62	9	1	TWH	Wood	High	1	6	14	AM	14:16:00	1	0	0	0	1	0	0	0	1	2	0	0	0	0	0	5
2020-08-10	2020-10-11	62	9	1	TWH	Wood	High	1	6	14	PM	17:19:00	0	0	0	0	3	0	0	0	0	5	2	8	0	0	1	19
2020-08-10	2020-10-09	60	9	1	WTH	Toy	High	1	7	14	AM	14:26:00	1	0	0	1	1	0	0	0	2	1	0	1	0	0	0	7
2020-08-10	2020-10-09	60	9	1	WTH	Toy	High	1	7	14	PM	18:08:00	0	0	0	0	0	0	0	0	1	0	0	15	0	0	0	16
2020-08-10	2020-10-11	62	9	1	WTH	Toy	High	1	7	14	AM	14:16:00	0	0	0	1	0	0	0	0	1	6	4	4	1	1	0	18
2020-08-10	2020-10-11	62	9	1	WTH	Toy	High	1	7	14	PM	17:19:00	0	1	0	1	0	1	0	0	3	2	1	4	1	0	0	14
2020-08-10	2020-10-09	60	9	1	WWH	Wood	High	1	8	13	AM	14:31:00	0	0	0	1	1	0	0	1	3	0	2	1	1	0	2	12
2020-08-10	2020-10-09	60	9	1	WWH	Wood	High	1	8	13	PM	18:02:00	0	1	0	1	0	0	0	0	1	2	0	0	0	0	2	7
2020-08-10	2020-10-11	62	9	1	WWH	Wood	High	1	8	13	AM	14:22:00	0	1	0	0	0	0	0	0	1	0	0	7	1	0	0	10
2020-08-10	2020-10-11	62	9	1	WWH	Wood	High	1	8	13	PM	17:25:00	1	0	0	0	0	0	0	0	0	0	0	8	1	0	0	10
2020-08-10	2020-10-09	60	9	1	TTH	Toy	High	1	9	14	AM	14:31:00	0	0	0	0	0	0	0	0	1	4	0	10	2	0	0	17
2020-08-10	2020-10-09	60	9	1	TTH	Toy	High	1	9	14	PM	18:02:00	0	0	0	0	0	0	0	0	2	4	0	12	2	0	0	20
2020-08-10	2020-10-11	62	9	1	TTH	Toy	High	1	9	14	AM	14:22:00	0	0	0	1	0	0	0	0	4	1	0	9	1	0	0	16
2020-08-10	2020-10-11	62	9	1	TTH	Toy	High	1	9	14	PM	17:25:00	0	0	2	0	0	0	0	1	3	1	0	7	0	0	0	14
2020-08-10	2020-10-09	60	9	1	WWL	Wood	Low	2	10	14	AM	14:37:00	0	0	1	4	0	0	0	1	1	5	0	4	1	0	2	19
2020-08-10	2020-10-09	60	9	1	WWL	Wood	Low	2	10	14	PM	17:56:00	0	0	0	0	1	1	0	0	2	0	3	2	0	0	1	10
2020-08-10	2020-10-11	62	9	1	WWL	Wood	Low	2	10	14	AM	13:18:00	0	0	0	0	0	0	0	1	4	0	1	3	0	0	0	9
2020-08-10	2020-10-11	62	9	1	WWL	Wood	Low	2	10	14	PM	18:03:00	0	0	1	0	0	0	1	0	0	1	1	7	1	1	2	15
2020-08-10	2020-10-09	60	9	1	WTL	Toy	Low	2	11	14	AM	14:37:00	1	1	0	1	1	0	0	0	3	0	0	10	0	0	0	17
2020-08-10	2020-10-09	60	9	1	WTL	Toy	Low	2	11	14	PM	17:56:00	0	0	0	0	0	0	0	0	0	4	1	13	1	0	0	19
2020-08-10	2020-10-11	62	9	1	WTL	Toy	Low	2	11	14	AM	13:18:00	0	0	0	1	0	0	0	2	5	1	1	11	2	3	0	26
2020-08-10	2020-10-11	62	9	1	WTL	Toy	Low	2	11	14	PM	18:03:00	0	0	0	0	0	0	0	3	2	2	8	4	2	0	0	21
2020-08-10	2020-10-09	60	9	1	TWL	Wood	Low	2	12	14	AM	14:43:00	0	0	0	0	0	1	8	0	3	1	2	5	2	0	1	23
2020-08-10	2020-10-09	60	9	1	TWL	Wood	Low	2	12	14	PM	17:51:00	0	0	0	0	0	0	0	0	4	1	6	13	0	1	0	25
2020-08-10	2020-10-11	62	9	1	TWL	Wood	Low	2	12	14	AM	13:23:00	0	0	0	1	0	0	0	0	0	0	0	2	0	0	0	3
2020-08-10	2020-10-11	62	9	1	TWL	Wood	Low	2	12	14	PM	18:08:00	0	0	0	1	0	0	2	0	5	0	15	6	0	0	1	30
2020-08-10	2020-10-09	60	9	1	TTL	Toy	Low	2	13	14	AM	14:43:00	0	0	0	0	0	0	9	0	2	2	0	0	0	0	0	13
2020-08-10	2020-10-09	60	9	1	TTL	Toy	Low	2	13	14	PM	17:51:00	1	0	0	5	0	0	3	2	3	0	2	9	0	0	0	25
2020-08-10	2020-10-11	62	9	1	TTL	Toy	Low	2	13	14	AM	13:23:00	0	1	0	3	0	0	0	0	5	1	5	6	3	1	0	25
2020-08-10	2020-10-11	62	9	1	TTL	Toy	Low	2	13	14	PM	18:08:00	3	0	0	0	0	0	0	0	4	2	0	2	1	0	0	12
2020-08-10	2020-10-09	60	9	1	WTH	Toy	High	2	16	14	AM	14:49:00	4	0	0	6	0	0	0	0	4	0	1	6	1	0	0	22
2020-08-10	2020-10-09	60	9	1	WTH	Toy	High	2	16	14	PM	17:45:00	0	0	0	2	0	0	0	2	2	2	4	7	1	0	0	20
2020-08-10	2020-10-11	62	9	1	WTH	Toy	High	2	16	14	AM	13:29:00	0	0	0	1	0	0	0	0	2	0	0	10	0	0	0	13
2020-08-10	2020-10-11	62	9	1	WTH	Toy	High	2	16	14	PM	18:14:00	0	0	1	0	0	0	0	0	2	0	13	10	0	0	0	26
2020-08-10	2020-10-09	60	9	1	WWH	Wood	High	2	17	13	AM	14:49:00	0	0	0	0	0	0	0	0	0	0	2	2	0	0	0	4
2020-08-10	2020-10-09	60	9	1	WWH	Wood	High	2	17	13	PM	17:45:00	0	0	0	1	0	0	0	2	3	0	2	2	2	0	0	12
2020-08-10	2020-10-11	62	9	1	WWH	Wood	High	2	17	13	AM	13:29:00	0	2	0	0	0	0	0	1	5	0	0	2	1	0	0	11
2020-08-10	2020-10-11	62	9	1	WWH	Wood	High	2	17	13	PM	18:14:00	0	1	0	0	0	0	0	0	4	0	2	6	1	0	0	14
2020-08-10	2020-10-09	60	9	1	TTH	Toy	High	2	18	14	AM	14:54:00	0	0	0	0	1	0	0	0	4	3	2	10	0	0	0	20
2020-08-10	2020-10-09	60	9	1	TTH	Toy	High	2	18	14	PM	17:39:00	0	0	0	1	0	0	0	0	4	0	6	18	1	0	0	30
2020-08-10	2020-10-11	62	9	1	TTH	Toy	High	2	18	14	AM	13:35:00	0	0	0	2	0	0	0	0	0	0	0	4	0	0	0	6
2020-08-10	2020-10-11	62	9	1	TTH	Toy	High	2	18	14	PM	18:19:00	0	0	0	0	1	0	3	0	2	1	4	18	1	0	0	30
2020-08-10	2020-10-09	60	9	1	TWH	Wood	High	2	19	14	AM	14:54:00	0	0	0	0	0	0	0	0	4	2	1	2	1	0	1	11
2020-08-10	2020-10-09	60	9	1	TWH	Wood	High	2	19	14	PM	17:39:00	0	0	0	0	0	0	0	0	0	0	0	10	0	0	0	10
2020-08-10	2020-10-11	62	9	1	TWH	Wood	High	2	19	14	AM	13:35:00	0	0	0	1	1	0	0	0	3	1	0	7	0	0	0	13
2020-08-10	2020-10-11	62	9	1	TWH	Wood	High	2	19	14	PM	18:19:00	1	0	0	0	0	0	0	0	0	3	0	7	0	0	0	11
2020-08-10	2020-10-09	60	9	1	TTL	Toy	Low	3	20	14	AM	15:01:00	0	0	0	0	0	1	0	0	1	6	0	12	0	0	0	20
2020-08-10	2020-10-09	60	9	1	TTL	Toy	Low	3	20	14	PM	17:33:00	0	0	0	0	0	0	1	0	0	6	0	19	0	1	0	27
2020-08-10	2020-10-11	62	9	1	TTL	Toy	Low	3	20	14	AM	13:42:00	0	0	0	0	0	0	3	0	1	6	0	19	0	0	0	29
2020-08-10	2020-10-11	62	9	1	TTL	Toy	Low	3	20	14	PM	17:33:00	0	0	0	0	2	0	1	0	0	4	0	15	1	1	0	24
2020-08-10	2020-10-09	60	9	1	WWL	Wood	Low	3	21	14	AM	15:01:00	0	0	0	0	0	0	0	0	4	2	1	7	1	1	0	16
2020-08-10	2020-10-09	60	9	1	WWL	Wood	Low	3	21	14	PM	17:33:00	0	0	0	0	0	0	0	0	1	2	0	15	1	0	0	19
2020-08-10	2020-10-11	62	9	1	WWL	Wood	Low	3	21	14	AM	13:42:00	0	0	0	0	0	0	0	2	4	1	1	0	0	0	0	8
2020-08-10	2020-10-11	62	9	1	WWL	Wood	Low	3	21	14	PM	17:39:00	0	0	0	0	0	0	0	0	0	5	1	9	0	2	0	17
2020-08-10	2020-10-09	60	9	1	WTL	Toy	Low	3	22	14	AM	15:06:00	0	0	0	1	0	0	0	1	6	0	0	17	0	2	0	27
2020-08-10	2020-10-09	60	9	1	WTL	Toy	Low	3	22	14	PM	17:26:00	0	0	0	2	0	0	0	0	2	2	0	12	1	0	0	19
2020-08-10	2020-10-11	62	9	1	WTL	Toy	Low	3	22	14	AM	13:48:00	1	0	0	0	0	0	0	0	4	2	0	7	0	1	0	15
2020-08-10	2020-10-11	62	9	1	WTL	Toy	Low	3	22	14	PM	17:39:00	0	0	0	2	0	0	4	0	2	1	1	6	0	0	0	16
2020-08-10	2020-10-09	60	9	1	TWL	Wood	Low	3	23	14	AM	15:06:00	2	0	0	0	0	0	1	1	2	3	1	1	0	0	1	12
2020-08-10	2020-10-09	60	9	1	TWL	Wood	Low	3	23	14	PM	17:26:00	1	0	0	0	0	0	0	0	0	2	3	1	0	0	0	7
2020-08-10	2020-10-11	62	9	1	TWL	Wood	Low	3	23	14	AM	13:48:00	1	0	0	0	0	0	0	0	0	1	0	0	0	0	0	2
2020-08-10	2020-10-11	62	9	1	TWL	Wood	Low	3	23	14	PM	17:39:00	0	0	0	0	0	0	0	0	0	3	4	1	2	0	2	12
2020-08-10	2020-10-09	60	9	1	TTH	Toy	High	3	26	14	AM	15:12:00	0	0	2	0	1	0	1	1	6	0	0	1	0	0	0	12
2020-08-10	2020-10-09	60	9	1	TTH	Toy	High	3	26	14	PM	17:28:00	0	0	0	1	0	0	1	0	0	0	0	3	0	0	0	5
2020-08-10	2020-10-11	62	9	1	TTH	Toy	High	3	26	14	AM	13:54:00	0	1	0	0	3	0	0	0	3	0	1	10	1	0	0	19
2020-08-10	2020-10-11	62	9	1	TTH	Toy	High	3	26	14	PM	17:49:00	0	0	0	6	1	1	0	0	6	1	0	17	1	0	0	33
2020-08-10	2020-10-09	60	9	1	TWH	Wood	High	3	27	9	AM	15:12:00	0	0	0	0	1	0	0	3	2	0	2	10	4	4	0	26
2020-08-10	2020-10-09	60	9	1	TWH	Wood	High	3	27	9	PM	17:28:00	0	0	0	0	5	0	3	0	5	0	2	1	1	0	2	19
2020-08-10	2020-10-11	62	9	1	TWH	Wood	High	3	27	9	AM	13:54:00	0	1	0	0	0	0	0	0	2	0	1	3	0	3	0	10
2020-08-10	2020-10-11	62	9	1	TWH	Wood	High	3	27	9	PM	17:49:00	0	0	0	0	5	0	0	0	0	0	0	3	0	0	0	8
2020-08-10	2020-10-09	60	9	1	WTH	Toy	High	3	28	14	AM	15:18:00	1	0	0	0	1	0	0	0	1	2	0	19	1	0	0	25
2020-08-10	2020-10-09	60	9	1	WTH	Toy	High	3	28	14	PM	17:12:00	0	0	0	0	0	0	0	0	5	1	1	12	2	0	0	21
2020-08-10	2020-10-11	62	9	1	WTH	Toy	High	3	28	14	AM	13:59:00	1	0	0	1	0	0	0	0	4	1	2	8	2	0	0	19
2020-08-10	2020-10-11	62	9	1	WTH	Toy	High	3	28	14	PM	17:55:00	0	0	0	0	0	0	0	0	0	3	1	27	0	1	0	32
2020-08-10	2020-10-09	60	9	1	WWH	Wood	High	3	29	14	AM	15:18:00	0	0	0	0	0	0	0	0	2	0	0	6	1	0	0	9
2020-08-10	2020-10-09	60	9	1	WWH	Wood	High	3	29	14	PM	17:12:00	0	0	0	0	0	0	0	0	3	0	2	12	0	2	0	19
2020-08-10	2020-10-11	62	9	1	WWH	Wood	High	3	29	14	AM	13:59:00	0	0	0	0	0	0	0	0	0	0	0	1	1	0	0	2
2020-08-10	2020-10-11	62	9	1	WWH	Wood	High	3	29	14	PM	17:55:00	1	0	0	0	0	0	0	0	3	4	3	1	0	0	0	12
2020-08-31	2020-10-27	57	9	2	WWH	Wood	High	6	30	14	AM	11:22:00	0	0	13	0	0	0	0	0	0	2	0	0	0	0	0	15
2020-08-31	2020-10-27	57	9	2	WWH	Wood	High	6	30	14	PM	16:51:00	6	0	0	0	1	0	0	0	2	2	0	4	0	0	0	15
2020-08-31	2020-10-27	57	9	2	WTH	Toy	High	6	31	14	AM	11:22:00	0	0	0	0	0	0	0	0	0	0	0	6	0	0	0	6
2020-08-31	2020-10-27	57	9	2	WTH	Toy	High	6	31	14	PM	16:51:00	0	0	0	0	0	0	0	0	2	1	0	6	0	0	0	9
2020-08-31	2020-10-27	57	9	2	TWH	Wood	High	6	32	14	AM	11:28:00	0	0	0	0	2	0	0	0	0	0	0	0	0	0	0	2
2020-08-31	2020-10-27	57	9	2	TWH	Wood	High	6	32	14	PM	16:46:00	0	0	0	5	3	0	0	0	2	4	4	6	2	0	0	26
2020-08-31	2020-10-27	57	9	2	TTH	Toy	High	6	33	14	AM	11:28:00	0	0	0	1	0	0	0	0	0	0	0	1	0	0	0	2
2020-08-31	2020-10-27	57	9	2	TTH	Toy	High	6	33	14	PM	16:46:00	1	0	0	1	0	0	0	4	0	2	1	6	1	0	0	16
2020-08-31	2020-10-27	57	9	2	TWL	Wood	Low	6	36	14	AM	11:33:00	0	0	0	0	0	0	0	0	1	3	0	0	0	0	0	4
2020-08-31	2020-10-27	57	9	2	TWL	Wood	Low	6	36	14	PM	16:40:00	0	0	0	0	1	0	0	0	1	1	1	9	0	1	0	14
2020-08-31	2020-10-27	57	9	2	WTL	Toy	Low	6	37	10	AM	11:33:00	0	0	0	0	0	0	0	0	2	1	0	6	0	0	0	9
2020-08-31	2020-10-27	57	9	2	WTL	Toy	Low	6	37	10	PM	16:40:00	0	0	0	0	0	0	0	0	0	2	2	0	0	0	0	4
2020-08-31	2020-10-27	57	9	2	WWL	Wood	Low	6	38	14	AM	11:39:00	0	0	0	2	0	0	2	1	7	0	0	2	0	0	0	14
2020-08-31	2020-10-27	57	9	2	WWL	Wood	Low	6	38	14	PM	16:35:00	5	0	0	0	0	0	0	0	5	3	9	3	1	0	0	26
2020-08-31	2020-10-27	57	9	2	TTL	Toy	Low	6	39	14	AM	11:39:00	0	0	0	4	0	0	0	0	1	6	0	4	0	0	0	15
2020-08-31	2020-10-27	57	9	2	TTL	Toy	Low	6	39	14	PM	16:35:00	0	0	0	0	0	0	1	0	1	5	0	6	0	0	0	13
2020-08-31	2020-10-27	57	9	2	TWH	Wood	High	5	40	14	AM	11:46:00	1	0	0	0	0	0	0	0	1	0	1	1	0	0	0	4
2020-08-31	2020-10-27	57	9	2	TWH	Wood	High	5	40	14	PM	.	.	.	.	.	.	.	.	.	.	.	.	.	.	.	.	0
2020-08-31	2020-10-27	57	9	2	TTH	Toy	High	5	41	13	AM	11:46:00	0	1	0	0	0	1	1	0	1	1	0	1	0	0	0	6
2020-08-31	2020-10-27	57	9	2	TTH	Toy	High	5	41	13	PM	.	.	.	.	.	.	.	.	.	.	.	.	.	.	.	.	0
2020-08-31	2020-10-27	57	9	2	WWH	Wood	High	5	42	14	AM	11:52:00	0	0	0	0	0	0	0	0	0	0	0	0	0	0	0	0
2020-08-31	2020-10-27	57	9	2	WWH	Wood	High	5	42	14	PM	.	.	.	.	.	.	.	.	.	.	.	.	.	.	.	.	0
2020-08-31	2020-10-27	57	9	2	WTH	Toy	High	5	43	14	AM	11:52:00	0	0	0	0	1	0	0	0	1	0	0	0	0	0	0	2
2020-08-31	2020-10-27	57	9	2	WTH	Toy	High	5	43	14	PM	.	.	.	.	.	.	.	.	.	.	.	.	.	.	.	.	0
2020-08-31	2020-10-27	57	9	2	TTL	Toy	Low	5	46	14	AM	11:58:00	0	0	0	2	1	0	1	0	0	2	0	7	0	0	0	13
2020-08-31	2020-10-27	57	9	2	TTL	Toy	Low	5	46	14	PM	.	.	.	.	.	.	.	.	.	.	.	.	.	.	.	.	0
2020-08-31	2020-10-27	57	9	2	TWL	Wood	Low	5	47	13	AM	11:58:00	1	1	0	0	0	1	0	0	0	0	0	0	0	0	0	3
2020-08-31	2020-10-27	57	9	2	TWL	Wood	Low	5	47	13	PM	.	.	.	.	.	.	.	.	.	.	.	.	.	.	.	.	0
2020-08-31	2020-10-27	57	9	2	WTL	Toy	Low	5	48	14	AM	12:03:00	1	0	0	0	0	0	0	0	4	1	0	1	0	0	0	7
2020-08-31	2020-10-27	57	9	2	WTL	Toy	Low	5	48	14	PM	.	.	.	.	.	.	.	.	.	.	.	.	.	.	.	.	0
2020-08-31	2020-10-27	57	9	2	WWL	Wood	Low	5	49	14	AM	12:03:00	0	0	0	0	0	0	0	0	2	4	0	7	1	0	0	14
2020-08-31	2020-10-27	57	9	2	WWL	Wood	Low	5	49	14	PM	.	.	.	.	.	.	.	.	.	.	.	.	.	.	.	.	0
2020-08-31	2020-10-27	57	9	2	TTH	Toy	High	4	50	10	AM	12:10:00	1	0	0	0	0	0	0	0	0	0	0	1	2	0	0	4
2020-08-31	2020-10-27	57	9	2	TTH	Toy	High	4	50	10	PM	16:29:00	0	0	0	0	0	0	1	0	1	1	0	0	0	0	0	3
2020-08-31	2020-10-27	57	9	2	WWH	Wood	High	4	51	8	AM	12:10:00	0	0	0	0	0	0	0	0	0	0	0	0	0	0	0	0
2020-08-31	2020-10-27	57	9	2	WWH	Wood	High	4	51	8	PM	16:29:00	0	0	0	0	1	0	1	0	0	1	1	1	0	0	3	8
2020-08-31	2020-10-27	57	9	2	WTH	Toy	High	4	52	11	AM	12:16:00	0	1	0	2	0	0	0	0	0	1	0	7	0	0	0	11
2020-08-31	2020-10-27	57	9	2	WTH	Toy	High	4	52	11	PM	16:24:00	0	0	0	0	0	0	0	0	0	0	1	4	2	0	0	7
2020-08-31	2020-10-27	57	9	2	TWH	Wood	High	4	53	14	AM	12:16:00	0	0	0	1	1	0	0	0	0	0	0	7	0	0	0	9
2020-08-31	2020-10-27	57	9	2	TWH	Wood	High	4	53	14	PM	16:24:00	0	0	0	1	0	0	0	0	0	0	1	4	0	0	0	6
2020-08-31	2020-10-27	57	9	2	WWL	Wood	Low	4	56	13	AM	12:22:00	0	0	0	0	0	1	2	0	2	5	0	1	0	0	0	11
2020-08-31	2020-10-27	57	9	2	WWL	Wood	Low	4	56	13	PM	16:18:00	1	0	0	0	0	0	3	0	1	4	0	0	0	0	0	9
2020-08-31	2020-10-27	57	9	2	WTL	Toy	Low	4	57	14	AM	12:22:00	1	0	0	0	0	0	0	0	2	1	0	3	0	0	0	7
2020-08-31	2020-10-27	57	9	2	WTL	Toy	Low	4	57	14	PM	16:18:00	0	0	0	2	1	0	0	0	2	2	1	3	0	0	0	11
2020-08-31	2020-10-27	57	9	2	TTL	Toy	Low	4	58	14	AM	12:27:00	0	0	0	1	0	0	6	0	1	0	0	1	2	0	0	11
2020-08-31	2020-10-27	57	9	2	TTL	Toy	Low	4	58	14	PM	16:13:00	0	0	0	0	0	0	0	2	2	0	1	10	0	0	0	15
2020-08-31	2020-10-27	57	9	2	TWL	Wood	Low	4	59	14	AM	12:27:00	0	2	0	1	1	0	0	1	3	0	0	0	0	0	0	8
2020-08-31	2020-10-27	57	9	2	TWL	Wood	Low	4	59	14	PM	16:13:00	0	0	0	0	0	0	0	0	6	1	3	4	1	0	0	15
2020-08-10	2020-10-21	72	11	1	TWL	Wood	Low	1	0	14	AM	12:15:00	0	1	0	2	0	0	0	0	4	3	0	6	0	0	0	16
2020-08-10	2020-10-21	72	11	1	TWL	Wood	Low	1	0	14	PM	16:13:00	0	0	0	0	0	2	0	1	2	3	0	5	0	0	0	13
2020-08-10	2020-10-22	73	11	1	TWL	Wood	Low	1	0	14	AM	12:51:00	0	0	0	0	0	1	0	0	1	0	0	2	0	0	0	4
2020-08-10	2020-10-22	73	11	1	TWL	Wood	Low	1	0	14	PM	15:32:00	0	0	0	2	0	2	4	0	2	3	1	1	0	0	0	15
2020-08-10	2020-10-21	72	11	1	TTL	Toy	Low	1	1	14	AM	12:15:00	0	0	0	0	0	2	0	0	0	0	0	3	0	0	0	5
2020-08-10	2020-10-21	72	11	1	TTL	Toy	Low	1	1	14	PM	16:13:00	0	1	3	0	2	0	0	0	0	3	0	1	0	0	0	10
2020-08-10	2020-10-22	73	11	1	TTL	Toy	Low	1	1	14	AM	12:51:00	0	0	0	0	2	2	0	0	1	0	0	3	0	0	0	8
2020-08-10	2020-10-22	73	11	1	TTL	Toy	Low	1	1	14	PM	15:32:00	0	0	0	0	1	0	0	0	2	0	0	17	0	1	0	21
2020-08-10	2020-10-21	72	11	1	WTL	Toy	Low	1	2	14	AM	12:20:00	0	0	0	0	0	0	0	0	6	3	0	6	0	0	0	15
2020-08-10	2020-10-21	72	11	1	WTL	Toy	Low	1	2	14	PM	16:19:00	0	0	0	0	0	0	0	0	0	2	0	17	0	0	0	19
2020-08-10	2020-10-22	73	11	1	WTL	Toy	Low	1	2	14	AM	12:45:00	0	0	0	0	0	0	0	2	5	0	0	0	0	0	0	7
2020-08-10	2020-10-22	73	11	1	WTL	Toy	Low	1	2	14	PM	15:37:00	0	0	0	2	0	0	0	0	4	2	0	8	2	0	0	18
2020-08-10	2020-10-21	72	11	1	WWL	Wood	Low	1	3	14	AM	12:20:00	0	0	0	1	0	0	1	2	0	0	0	0	0	0	0	4
2020-08-10	2020-10-21	72	11	1	WWL	Wood	Low	1	3	14	PM	16:19:00	1	0	0	0	0	0	0	1	0	3	3	3	0	0	0	11
2020-08-10	2020-10-22	73	11	1	WWL	Wood	Low	1	3	14	AM	12:45:00	1	0	0	0	0	0	0	0	4	2	0	0	0	0	0	7
2020-08-10	2020-10-22	73	11	1	WWL	Wood	Low	1	3	14	PM	15:37:00	0	0	0	0	2	0	0	0	1	0	0	3	0	0	0	6
2020-08-10	2020-10-21	72	11	1	TWH	Wood	High	1	6	14	AM	12:28:00	0	0	0	0	0	0	0	0	2	0	0	3	0	0	0	5
2020-08-10	2020-10-21	72	11	1	TWH	Wood	High	1	6	14	PM	16:24:00	0	0	0	0	0	0	0	0	0	0	0	3	0	0	0	3
2020-08-10	2020-10-22	73	11	1	TWH	Wood	High	1	6	14	AM	12:39:00	0	0	0	0	1	1	0	0	0	0	0	0	0	0	0	2
2020-08-10	2020-10-22	73	11	1	TWH	Wood	High	1	6	14	PM	15:42:00	0	0	0	1	0	0	0	0	4	0	1	1	0	0	1	8
2020-08-10	2020-10-21	72	11	1	WTH	Toy	High	1	7	14	AM	12:28:00	0	0	0	0	0	0	0	0	2	3	1	8	2	0	0	16
2020-08-10	2020-10-21	72	11	1	WTH	Toy	High	1	7	14	PM	16:24:00	0	0	0	1	1	0	0	0	1	0	0	8	3	0	0	14
2020-08-10	2020-10-22	73	11	1	WTH	Toy	High	1	7	14	AM	12:39:00	0	0	0	0	0	0	0	0	9	2	1	7	1	0	0	20
2020-08-10	2020-10-22	73	11	1	WTH	Toy	High	1	7	14	PM	15:42:00	0	0	0	0	0	1	0	0	3	0	0	11	0	1	0	16
2020-08-10	2020-10-21	72	11	1	WWH	Wood	High	1	8	12	AM	12:34:00	1	0	0	4	2	0	0	0	0	0	0	0	0	0	0	7
2020-08-10	2020-10-21	72	11	1	WWH	Wood	High	1	8	12	PM	16:30:00	0	0	0	0	0	0	0	0	0	1	0	8	1	1	0	11
2020-08-10	2020-10-22	73	11	1	WWH	Wood	High	1	8	12	AM	12:34:00	2	0	0	0	1	0	0	0	1	0	0	0	0	0	0	4
2020-08-10	2020-10-22	73	11	1	WWH	Wood	High	1	8	12	PM	15:48:00	0	4	0	1	0	0	0	0	4	1	0	7	1	0	0	18
2020-08-10	2020-10-21	72	11	1	TTH	Toy	High	1	9	14	AM	12:34:00	0	0	0	0	0	0	0	2	2	3	1	2	0	0	0	10
2020-08-10	2020-10-21	72	11	1	TTH	Toy	High	1	9	14	PM	16:30:00	0	1	0	0	1	0	0	0	2	0	8	8	0	0	0	20
2020-08-10	2020-10-22	73	11	1	TTH	Toy	High	1	9	14	AM	12:34:00	0	0	0	0	0	0	0	0	0	4	0	21	0	0	0	25
2020-08-10	2020-10-22	73	11	1	TTH	Toy	High	1	9	14	PM	15:48:00	0	0	0	0	0	0	0	0	0	0	1	26	0	0	0	27
2020-08-10	2020-10-21	72	11	1	WWL	Wood	Low	2	10	14	AM	12:40:00	0	0	1	1	5	0	0	0	3	1	0	1	0	0	0	12
2020-08-10	2020-10-21	72	11	1	WWL	Wood	Low	2	10	14	PM	15:49:00	3	0	0	0	0	0	0	0	1	2	0	5	0	0	0	11
2020-08-10	2020-10-22	73	11	1	WWL	Wood	Low	2	10	14	AM	12:26:00	0	0	0	1	4	0	0	0	3	1	0	9	1	0	0	19
2020-08-10	2020-10-22	73	11	1	WWL	Wood	Low	2	10	12	PM	15:55:00	0	0	0	0	0	0	8	1	4	4	1	10	0	0	1	29
2020-08-10	2020-10-21	72	11	1	WTL	Toy	Low	2	11	14	AM	12:40:00	0	0	0	0	0	0	0	0	4	1	0	8	0	1	0	14
2020-08-10	2020-10-21	72	11	1	WTL	Toy	Low	2	11	14	PM	15:49:00	0	0	0	0	0	0	0	0	6	1	1	2	1	0	0	11
2020-08-10	2020-10-22	73	11	1	WTL	Toy	Low	2	11	14	AM	12:26:00	0	0	0	1	0	0	0	0	0	0	0	0	0	0	0	1
2020-08-10	2020-10-22	73	11	1	WTL	Toy	Low	2	11	14	PM	15:55:00	0	1	0	1	0	0	0	2	2	3	0	5	0	0	0	14
2020-08-10	2020-10-21	72	11	1	TWL	Wood	Low	2	12	14	AM	12:45:00	0	0	0	0	0	0	0	0	4	2	0	9	1	0	0	16
2020-08-10	2020-10-21	72	11	1	TWL	Wood	Low	2	12	14	PM	15:54:00	0	0	0	0	0	0	0	0	5	2	3	2	1	0	1	14
2020-08-10	2020-10-22	73	11	1	TWL	Wood	Low	2	12	14	AM	12:20:00	0	1	0	0	0	0	1	0	3	2	0	10	0	3	0	20
2020-08-10	2020-10-22	73	11	1	TWL	Wood	Low	2	12	14	PM	16:00:00	0	0	0	2	0	0	4	1	1	2	0	14	1	5	0	30
2020-08-10	2020-10-21	72	11	1	TTL	Toy	Low	2	13	14	AM	12:45:00	0	0	0	0	0	0	1	0	0	1	0	4	1	0	0	7
2020-08-10	2020-10-21	72	11	1	TTL	Toy	Low	2	13	14	PM	15:54:00	0	0	0	0	0	0	0	2	1	3	2	9	0	0	0	17
2020-08-10	2020-10-22	73	11	1	TTL	Toy	Low	2	13	14	AM	12:20:00	0	0	0	0	1	0	2	0	1	0	0	3	1	0	0	8
2020-08-10	2020-10-22	73	11	1	TTL	Toy	Low	2	13	14	PM	16:00:00	0	0	0	0	0	0	0	0	1	0	0	10	0	0	0	11
2020-08-10	2020-10-21	72	11	1	WTH	Toy	High	2	16	14	AM	12:51:00	0	2	0	2	0	0	0	2	2	0	2	10	0	0	0	20
2020-08-10	2020-10-21	72	11	1	WTH	Toy	High	2	16	14	PM	15:59:00	0	1	0	0	0	0	0	0	2	0	0	7	3	1	0	14
2020-08-10	2020-10-22	73	11	1	WTH	Toy	High	2	16	14	AM	12:14:00	1	2	1	0	0	0	0	1	5	0	0	16	0	1	0	27
2020-08-10	2020-10-22	73	11	1	WTH	Toy	High	2	16	14	PM	16:06:00	0	0	0	0	3	0	0	0	1	0	0	11	0	0	0	15
2020-08-10	2020-10-21	72	11	1	WWH	Wood	High	2	17	13	AM	12:51:00	0	0	0	1	0	0	0	0	0	0	0	1	1	0	0	3
2020-08-10	2020-10-21	72	11	1	WWH	Wood	High	2	17	13	PM	15:59:00	0	0	0	0	0	0	0	1	1	0	0	3	0	0	1	6
2020-08-10	2020-10-22	73	11	1	WWH	Wood	High	2	17	13	AM	12:14:00	1	0	0	0	0	0	0	0	2	1	0	1	0	0	0	5
2020-08-10	2020-10-22	73	11	1	WWH	Wood	High	2	17	13	PM	16:06:00	0	0	0	0	0	0	0	1	2	0	2	2	0	0	0	7
2020-08-10	2020-10-21	72	11	1	TTH	Toy	High	2	18	14	AM	12:56:00	1	0	0	0	1	0	0	0	1	0	0	4	0	0	0	7
2020-08-10	2020-10-21	72	11	1	TTH	Toy	High	2	18	14	PM	16:05:00	1	0	0	2	0	0	0	0	4	1	1	6	0	1	0	16
2020-08-10	2020-10-22	73	11	1	TTH	Toy	High	2	18	14	AM	12:09:00	0	0	0	0	0	0	2	0	5	0	1	2	2	0	0	12
2020-08-10	2020-10-22	73	11	1	TTH	Toy	High	2	18	14	PM	16:11:00	1	0	0	1	0	0	0	0	6	0	1	6	0	0	0	15
2020-08-10	2020-10-21	72	11	1	TWH	Wood	High	2	19	14	AM	12:56:00	1	0	0	2	0	0	0	0	1	1	0	1	0	0	0	6
2020-08-10	2020-10-21	72	11	1	TWH	Wood	High	2	19	14	PM	16:05:00	0	0	0	0	0	0	0	0	3	3	0	8	0	0	0	14
2020-08-10	2020-10-22	73	11	1	TWH	Wood	High	2	19	14	AM	12:09:00	0	0	0	0	0	0	0	0	0	2	0	0	0	0	0	2
2020-08-10	2020-10-22	73	11	1	TWH	Wood	High	2	19	14	PM	16:11:00	0	0	0	1	1	0	1	0	1	2	0	6	0	1	0	13
2020-08-10	2020-10-21	72	11	1	TTL	Toy	Low	3	20	14	AM	13:03:00	0	0	0	2	0	0	2	0	3	0	0	0	0	0	0	7
2020-08-10	2020-10-21	72	11	1	TTL	Toy	Low	3	20	14	PM	15:41:00	0	0	0	0	0	0	0	0	1	2	0	20	1	0	0	24
2020-08-10	2020-10-22	73	11	1	TTL	Toy	Low	3	20	14	AM	13:13:00	0	1	0	0	0	0	5	0	0	3	0	0	0	0	0	9
2020-08-10	2020-10-22	73	11	1	TTL	Toy	Low	3	20	14	PM	15:08:00	0	0	0	0	0	0	1	0	5	6	0	14	0	0	0	26
2020-08-10	2020-10-21	72	11	1	WWL	Wood	Low	3	21	14	AM	13:03:00	1	1	0	0	0	0	0	0	0	0	0	0	0	0	0	2
2020-08-10	2020-10-21	72	11	1	WWL	Wood	Low	3	21	14	PM	15:41:00	0	0	0	0	0	0	0	0	0	2	4	2	0	0	0	8
2020-08-10	2020-10-22	73	11	1	WWL	Wood	Low	3	21	14	AM	13:13:00	0	0	0	1	0	1	0	0	0	0	0	10	1	2	0	15
2020-08-10	2020-10-22	73	11	1	WWL	Wood	Low	3	21	14	PM	15:08:00	0	0	0	1	0	0	0	0	2	5	0	2	0	0	0	10
2020-08-10	2020-10-21	72	11	1	WTL	Toy	Low	3	22	14	AM	13:08:00	0	0	0	1	3	1	0	1	3	0	0	12	0	0	0	21
2020-08-10	2020-10-21	72	11	1	WTL	Toy	Low	3	22	14	PM	15:34:00	1	0	0	0	1	0	0	0	1	0	0	10	0	0	0	13
2020-08-10	2020-10-22	73	11	1	WTL	Toy	Low	3	22	14	AM	13:08:00	0	0	0	0	0	0	0	0	0	0	0	17	0	0	0	17
2020-08-10	2020-10-22	73	11	1	WTL	Toy	Low	3	22	14	PM	15:13:00	0	0	0	0	2	1	0	0	0	2	1	5	1	0	0	12
2020-08-10	2020-10-21	72	11	1	TWL	Wood	Low	3	23	14	AM	13:08:00	0	0	0	0	0	0	0	0	0	2	1	18	1	1	0	23
2020-08-10	2020-10-21	72	11	1	TWL	Wood	Low	3	23	14	PM	15:34:00	0	2	0	0	0	0	0	0	0	4	0	15	0	1	0	22
2020-08-10	2020-10-22	73	11	1	TWL	Wood	Low	3	23	14	AM	13:08:00	1	0	0	0	0	0	0	0	2	0	0	5	0	0	0	8
2020-08-10	2020-10-22	73	11	1	TWL	Wood	Low	3	23	14	PM	15:13:00	0	0	0	0	0	0	0	0	1	3	0	12	2	1	0	19
2020-08-10	2020-10-21	72	11	1	TTH	Toy	High	3	26	14	AM	13:14:00	0	2	0	2	0	1	1	0	3	0	1	1	0	0	0	11
2020-08-10	2020-10-21	72	11	1	TTH	Toy	High	3	26	14	PM	15:29:00	1	1	0	1	2	0	1	0	2	2	0	1	0	0	0	11
2020-08-10	2020-10-22	73	11	1	TTH	Toy	High	3	26	14	AM	13:02:00	0	0	0	1	2	0	6	0	0	0	0	9	0	0	0	18
2020-08-10	2020-10-22	73	11	1	TTH	Toy	High	3	26	14	PM	15:19:00	0	0	0	1	0	0	0	0	9	0	0	2	1	0	0	13
2020-08-10	2020-10-21	72	11	1	TWH	Wood	High	3	27	12	AM	13:14:00	0	0	0	1	1	0	0	0	1	0	2	1	0	0	0	6
2020-08-10	2020-10-21	72	11	1	TWH	Wood	High	3	27	12	PM	15:29:00	0	1	0	2	1	0	0	0	0	1	0	2	0	0	0	7
2020-08-10	2020-10-22	73	11	1	TWH	Wood	High	3	27	12	AM	13:02:00	0	0	0	0	4	0	0	0	0	0	1	0	0	0	7	12
2020-08-10	2020-10-22	73	11	1	TWH	Wood	High	3	27	12	PM	15:19:00	0	0	0	1	1	1	0	0	2	0	0	1	1	0	0	7
2020-08-10	2020-10-21	72	11	1	WTH	Toy	High	3	28	14	AM	13:19:00	0	0	0	1	0	0	0	0	4	1	0	6	0	0	0	12
2020-08-10	2020-10-21	72	11	1	WTH	Toy	High	3	28	14	PM	15:23:00	0	0	0	0	0	0	0	4	4	1	2	11	1	1	0	24
2020-08-10	2020-10-22	73	11	1	WTH	Toy	High	3	28	14	AM	12:57:00	2	0	0	0	0	0	0	0	0	0	0	6	1	0	0	9
2020-08-10	2020-10-22	73	11	1	WTH	Toy	High	3	28	14	PM	15:24:00	0	0	0	0	1	0	0	0	1	0	0	21	1	0	0	24
2020-08-10	2020-10-21	72	11	1	WWH	Wood	High	3	29	14	AM	13:19:00	0	0	0	1	0	0	0	0	2	1	0	4	0	0	0	8
2020-08-10	2020-10-21	72	11	1	WWH	Wood	High	3	29	14	PM	15:23:00	1	0	1	0	1	0	0	1	4	1	3	7	0	2	0	21
2020-08-10	2020-10-22	73	11	1	WWH	Wood	High	3	29	14	AM	12:57:00	0	0	0	0	0	0	0	1	3	2	0	4	0	0	0	10
2020-08-10	2020-10-22	73	11	1	WWH	Wood	High	3	29	14	PM	15:24:00	0	0	0	2	1	0	0	7	2	3	0	14	0	2	0	31
2020-08-31	2020-11-23	84	12	2	WWH	Wood	High	6	30	13	AM	12:06:00	0	0	2	2	0	0	0	0	0	2	0	0	0	0	0	6
2020-08-31	2020-11-23	84	12	2	WWH	Wood	High	6	30	13	PM	16:38:00	0	0	0	0	0	0	0	0	1	0	1	0	0	0	0	2
2020-08-31	2020-11-24	85	12	2	WWH	Wood	High	6	30	13	AM	12:45:00	0	0	0	2	3	0	0	0	1	0	0	0	0	0	0	6
2020-08-31	2020-11-24	85	12	2	WWH	Wood	High	6	30	13	PM	17:16:00	0	0	1	8	0	0	0	0	6	3	1	1	0	0	0	20
2020-08-31	2020-11-23	84	12	2	WTH	Toy	High	6	31	14	AM	12:06:00	0	0	0	1	0	0	0	0	2	0	0	12	0	0	0	15
2020-08-31	2020-11-23	84	12	2	WTH	Toy	High	6	31	14	PM	16:38:00	0	0	0	0	0	0	0	0	0	3	0	12	0	0	0	15
2020-08-31	2020-11-24	85	12	2	WTH	Toy	High	6	31	14	AM	12:45:00	0	0	0	0	4	0	0	0	0	0	0	27	0	1	0	32
2020-08-31	2020-11-24	85	12	2	WTH	Toy	High	6	31	14	PM	17:16:00	0	0	0	1	0	0	0	0	0	1	0	1	0	0	0	3
2020-08-31	2020-11-23	84	12	2	TWH	Wood	High	6	32	14	AM	12:11:00	0	0	0	0	0	0	0	0	2	2	5	4	2	0	0	15
2020-08-31	2020-11-23	84	12	2	TWH	Wood	High	6	32	14	PM	16:45:00	1	0	0	0	0	0	0	0	0	0	1	6	1	0	0	9
2020-08-31	2020-11-24	85	12	2	TWH	Wood	High	6	32	14	AM	12:39:00	0	0	0	0	3	0	0	0	0	2	1	3	0	0	0	9
2020-08-31	2020-11-24	85	12	2	TWH	Wood	High	6	32	14	PM	17:21:00	0	0	0	2	1	0	0	0	4	5	1	10	0	1	1	25
2020-08-31	2020-11-23	84	12	2	TTH	Toy	High	6	33	13	AM	12:11:00	0	0	0	0	0	0	0	0	0	0	0	2	1	0	0	3
2020-08-31	2020-11-23	84	12	2	TTH	Toy	High	6	33	13	PM	16:45:00	0	0	0	0	1	0	0	0	4	3	1	3	0	0	0	12
2020-08-31	2020-11-24	85	12	2	TTH	Toy	High	6	33	13	AM	12:39:00	0	0	0	0	0	0	0	0	0	0	0	5	1	0	0	6
2020-08-31	2020-11-24	85	12	2	TTH	Toy	High	6	33	13	PM	17:21:00	0	1	0	0	0	0	0	0	0	2	0	4	0	0	0	7
2020-08-31	2020-11-23	84	12	2	TWL	Wood	Low	6	36	14	AM	12:17:00	0	0	0	0	0	0	0	1	0	2	0	9	0	0	0	12
2020-08-31	2020-11-23	84	12	2	TWL	Wood	Low	6	36	14	PM	16:50:00	0	1	0	0	0	0	0	0	0	0	0	7	0	0	1	9
2020-08-31	2020-11-24	85	12	2	TWL	Wood	Low	6	36	14	AM	12:34:00	1	5	0	0	0	0	0	2	1	0	0	5	0	0	0	14
2020-08-31	2020-11-24	85	12	2	TWL	Wood	Low	6	36	14	PM	17:27:00	0	0	0	0	1	0	1	0	0	0	0	5	0	0	0	7
2020-08-31	2020-11-23	84	12	2	WTL	Toy	Low	6	37	14	AM	12:17:00	0	0	0	0	1	0	0	0	0	0	0	0	0	0	0	1
2020-08-31	2020-11-23	84	12	2	WTL	Toy	Low	6	37	14	PM	16:50:00	0	0	0	0	1	0	0	1	1	3	0	10	1	0	0	17
2020-08-31	2020-11-24	85	12	2	WTL	Toy	Low	6	37	14	AM	12:34:00	0	0	0	0	0	0	0	0	1	1	0	5	0	0	0	7
2020-08-31	2020-11-24	85	12	2	WTL	Toy	Low	6	37	14	PM	17:27:00	0	0	0	1	2	0	0	0	1	0	0	6	0	0	0	10
2020-08-31	2020-11-23	84	12	2	WWL	Wood	Low	6	38	14	AM	12:22:00	0	0	0	3	0	0	0	4	3	1	2	7	1	0	0	21
2020-08-31	2020-11-23	84	12	2	WWL	Wood	Low	6	38	14	PM	16:56:00	0	0	0	3	0	0	0	0	1	0	0	0	0	0	0	4
2020-08-31	2020-11-24	85	12	2	WWL	Wood	Low	6	38	14	AM	12:28:00	0	0	0	3	3	0	0	1	5	4	0	0	0	0	0	16
2020-08-31	2020-11-24	85	12	2	WWL	Wood	Low	6	38	14	PM	17:32:00	0	0	0	1	0	0	0	0	2	5	0	0	0	0	0	8
2020-08-31	2020-11-23	84	12	2	TTL	Toy	Low	6	39	13	AM	12:22:00	1	0	0	0	0	0	0	0	0	0	1	3	0	0	0	5
2020-08-31	2020-11-23	84	12	2	TTL	Toy	Low	6	39	13	PM	16:56:00	0	0	0	0	0	0	0	0	0	1	0	12	1	0	0	14
2020-08-31	2020-11-24	85	12	2	TTL	Toy	Low	6	39	13	AM	12:28:00	0	0	0	0	0	0	0	3	1	0	2	4	0	0	0	10
2020-08-31	2020-11-24	85	12	2	TTL	Toy	Low	6	39	13	PM	17:32:00	0	0	0	1	0	0	0	0	0	0	0	3	0	0	0	4
2020-08-31	2020-11-23	84	12	2	TWH	Wood	High	5	40	14	AM	12:29:00	0	1	0	0	0	0	0	0	0	2	0	5	0	0	0	8
2020-08-31	2020-11-23	84	12	2	TWH	Wood	High	5	40	14	PM	15:45:00	0	0	0	1	2	0	0	0	0	0	0	13	1	3	0	20
2020-08-31	2020-11-24	85	12	2	TWH	Wood	High	5	40	14	AM	12:00:00	0	0	0	0	0	1	0	0	1	1	0	5	1	0	0	9
2020-08-31	2020-11-24	85	12	2	TWH	Wood	High	5	40	14	PM	18:03:00	0	0	0	0	0	0	0	0	0	1	0	3	0	0	0	4
2020-08-31	2020-11-23	84	12	2	TTH	Toy	High	5	41	13	AM	12:29:00	0	0	0	0	0	0	0	0	4	0	0	0	1	0	0	5
2020-08-31	2020-11-23	84	12	2	TTH	Toy	High	5	41	13	PM	15:45:00	1	0	0	1	0	0	0	0	5	1	2	1	0	0	0	11
2020-08-31	2020-11-24	85	12	2	TTH	Toy	High	5	41	13	AM	12:00:00	0	0	0	0	0	0	0	0	3	0	0	11	0	0	0	14
2020-08-31	2020-11-24	85	12	2	TTH	Toy	High	5	41	13	PM	18:03:00	0	0	0	0	0	0	0	0	0	0	0	6	1	0	0	7
2020-08-31	2020-11-23	84	12	2	WWH	Wood	High	5	42	14	AM	12:34:00	0	0	0	0	0	0	0	0	0	0	0	1	0	0	1	2
2020-08-31	2020-11-23	84	12	2	WWH	Wood	High	5	42	14	PM	15:50:00	0	0	0	0	0	0	0	0	0	0	3	2	0	2	0	7
2020-08-31	2020-11-24	85	12	2	WWH	Wood	High	5	42	14	AM	11:54:00	2	0	0	0	0	0	0	0	1	0	0	3	0	0	1	7
2020-08-31	2020-11-24	85	12	2	WWH	Wood	High	5	42	14	PM	18:08:00	0	0	0	0	0	0	0	0	0	0	0	10	0	2	0	12
2020-08-31	2020-11-23	84	12	2	WTH	Toy	High	5	43	14	AM	12:34:00	1	0	0	0	0	0	0	1	0	1	0	12	0	1	0	16
2020-08-31	2020-11-23	84	12	2	WTH	Toy	High	5	43	14	PM	15:50:00	0	2	0	0	2	2	0	0	0	1	1	0	1	0	0	9
2020-08-31	2020-11-24	85	12	2	WTH	Toy	High	5	43	14	AM	11:54:00	0	1	0	1	0	0	0	0	0	1	0	4	0	0	0	7
2020-08-31	2020-11-24	85	12	2	WTH	Toy	High	5	43	14	PM	18:08:00	0	0	0	0	0	0	0	0	0	1	0	2	0	0	0	3
2020-08-31	2020-11-23	84	12	2	TTL	Toy	Low	5	46	14	AM	12:40:00	1	0	0	0	0	0	0	0	0	0	0	14	0	0	0	15
2020-08-31	2020-11-23	84	12	2	TTL	Toy	Low	5	46	14	PM	15:56:00	0	0	0	3	1	0	0	0	1	2	0	0	0	0	0	7
2020-08-31	2020-11-24	85	12	2	TTL	Toy	Low	5	46	14	AM	11:49:00	0	0	0	0	0	0	0	0	3	2	0	8	2	0	0	15
2020-08-31	2020-11-24	85	12	2	TTL	Toy	Low	5	46	14	PM	18:14:00	0	0	0	0	0	0	0	0	0	1	0	2	0	0	0	3
2020-08-31	2020-11-23	84	12	2	TWL	Wood	Low	5	47	14	AM	12:40:00	5	0	0	1	0	0	0	0	0	0	0	2	0	0	0	8
2020-08-31	2020-11-23	84	12	2	TWL	Wood	Low	5	47	14	PM	15:56:00	0	0	0	0	2	0	0	0	1	3	1	2	2	0	0	11
2020-08-31	2020-11-24	85	12	2	TWL	Wood	Low	5	47	14	AM	11:49:00	0	0	0	0	0	0	0	0	1	0	0	0	0	0	0	1
2020-08-31	2020-11-24	85	12	2	TWL	Wood	Low	5	47	14	PM	18:14:00	0	0	0	1	0	0	0	0	0	1	1	2	1	0	1	7
2020-08-31	2020-11-23	84	12	2	WTL	Toy	Low	5	48	14	AM	12:45:00	0	0	0	0	2	0	0	0	0	0	0	0	0	0	0	2
2020-08-31	2020-11-23	84	12	2	WTL	Toy	Low	5	48	14	PM	16:32:00	0	1	0	0	1	0	0	0	0	0	0	4	1	0	0	7
2020-08-31	2020-11-24	85	12	2	WTL	Toy	Low	5	48	14	AM	11:33:00	0	0	0	0	1	0	0	0	1	0	0	0	0	0	0	2
2020-08-31	2020-11-24	85	12	2	WTL	Toy	Low	5	48	14	PM	18:20:00	0	0	0	0	0	0	0	0	3	0	0	17	1	0	0	21
2020-08-31	2020-11-23	84	12	2	WWL	Wood	Low	5	49	14	AM	12:45:00	0	1	2	0	0	0	0	0	1	3	1	3	0	0	0	11
2020-08-31	2020-11-23	84	12	2	WWL	Wood	Low	5	49	14	PM	16:32:00	0	0	0	0	0	0	0	0	0	1	0	13	0	2	0	16
2020-08-31	2020-11-24	85	12	2	WWL	Wood	Low	5	49	14	AM	11:33:00	0	0	0	0	0	0	0	0	0	0	0	10	1	3	0	14
2020-08-31	2020-11-24	85	12	2	WWL	Wood	Low	5	49	14	PM	18:20:00	0	0	0	0	0	0	0	0	0	0	0	0	0	0	0	0
2020-08-31	2020-11-23	84	12	2	TTH	Toy	High	4	50	13	AM	12:52:00	0	2	0	2	2	0	0	0	0	1	0	2	0	0	0	9
2020-08-31	2020-11-23	84	12	2	TTH	Toy	High	4	50	13	PM	15:23:00	0	0	0	0	0	0	0	0	0	4	0	2	1	0	0	7
2020-08-31	2020-11-24	85	12	2	TTH	Toy	High	4	50	13	AM	12:22:00	0	0	0	2	0	0	0	0	3	3	0	3	1	0	0	12
2020-08-31	2020-11-24	85	12	2	TTH	Toy	High	4	50	13	PM	17:39:00	0	0	0	1	1	0	0	0	3	1	0	0	0	0	0	6
2020-08-31	2020-11-23	84	12	2	WWH	Wood	High	4	51	12	AM	12:52:00	4	1	0	0	0	0	0	0	0	0	1	0	0	0	0	6
2020-08-31	2020-11-23	84	12	2	WWH	Wood	High	4	51	12	PM	15:23:00	0	2	0	2	1	0	0	1	1	3	0	0	0	0	0	10
2020-08-31	2020-11-24	85	12	2	WWH	Wood	High	4	51	12	AM	12:22:00	0	0	0	0	0	0	0	0	0	0	0	6	1	0	0	7
2020-08-31	2020-11-24	85	12	2	WWH	Wood	High	4	51	12	PM	17:39:00	0	0	0	0	0	0	0	0	0	2	0	0	0	0	0	2
2020-08-31	2020-11-23	84	12	2	WTH	Toy	High	4	52	14	AM	12:58:00	0	0	0	0	0	0	0	0	2	0	0	16	1	0	0	19
2020-08-31	2020-11-23	84	12	2	WTH	Toy	High	4	52	14	PM	15:28:00	0	0	0	2	1	0	0	0	2	0	0	10	1	0	0	16
2020-08-31	2020-11-24	85	12	2	WTH	Toy	High	4	52	14	AM	12:17:00	0	0	1	0	1	0	0	0	3	0	0	2	0	0	0	7
2020-08-31	2020-11-24	85	12	2	WTH	Toy	High	4	52	14	PM	17:45:00	0	0	0	9	5	0	0	0	2	2	0	0	0	0	0	18
2020-08-31	2020-11-23	84	12	2	TWH	Wood	High	4	53	13	AM	12:58:00	1	0	0	0	0	0	1	0	2	0	1	6	0	0	0	11
2020-08-31	2020-11-23	84	12	2	TWH	Wood	High	4	53	13	PM	15:28:00	0	0	0	8	3	0	0	1	2	0	0	0	0	0	0	14
2020-08-31	2020-11-24	85	12	2	TWH	Wood	High	4	53	13	AM	12:17:00	0	0	0	2	0	0	0	1	4	0	0	1	0	0	0	8
2020-08-31	2020-11-24	85	12	2	TWH	Wood	High	4	53	13	PM	17:45:00	0	0	0	0	0	0	0	0	0	0	0	0	0	0	0	0
2020-08-31	2020-11-23	84	12	2	WWL	Wood	Low	4	56	13	AM	13:04:00	0	0	0	0	0	0	0	2	0	2	0	0	1	0	0	5
2020-08-31	2020-11-23	84	12	2	WWL	Wood	Low	4	56	13	PM	15:34:00	0	1	0	1	0	2	0	0	1	5	1	0	0	0	0	11
2020-08-31	2020-11-24	85	12	2	WWL	Wood	Low	4	56	13	AM	12:11:00	0	0	0	0	2	0	0	0	1	6	0	0	0	0	0	9
2020-08-31	2020-11-24	85	12	2	WWL	Wood	Low	4	56	13	PM	17:50:00	0	0	0	0	2	0	0	0	1	3	0	0	0	0	0	6
2020-08-31	2020-11-23	84	12	2	WTL	Toy	Low	4	57	14	AM	13:04:00	0	2	0	0	0	0	0	0	0	0	3	7	1	0	0	13
2020-08-31	2020-11-23	84	12	2	WTL	Toy	Low	4	57	14	PM	15:34:00	0	0	0	1	0	0	0	2	1	0	0	10	0	0	0	14
2020-08-31	2020-11-24	85	12	2	WTL	Toy	Low	4	57	14	AM	12:11:00	0	0	0	0	0	0	0	0	4	0	0	12	2	0	0	18
2020-08-31	2020-11-24	85	12	2	WTL	Toy	Low	4	57	14	PM	17:50:00	0	0	0	1	0	0	0	0	0	1	0	9	0	1	0	12
2020-08-31	2020-11-23	84	12	2	TTL	Toy	Low	4	58	14	AM	13:09:00	0	0	0	0	8	0	0	0	0	3	0	1	1	0	0	13
2020-08-31	2020-11-23	84	12	2	TTL	Toy	Low	4	58	14	PM	15:39:00	0	0	0	0	0	0	0	0	2	2	1	14	0	0	0	19
2020-08-31	2020-11-24	85	12	2	TTL	Toy	Low	4	58	14	AM	12:06:00	0	0	0	0	0	0	0	0	2	0	0	11	0	1	0	14
2020-08-31	2020-11-24	85	12	2	TTL	Toy	Low	4	58	14	PM	17:56:00	0	0	0	0	0	0	0	0	1	0	0	0	0	0	0	1
2020-08-31	2020-11-23	84	12	2	TWL	Wood	Low	4	59	14	AM	13:09:00	0	0	0	2	0	0	0	0	3	0	0	8	0	0	0	13
2020-08-31	2020-11-23	84	12	2	TWL	Wood	Low	4	59	14	PM	15:39:00	0	2	0	0	1	0	0	4	0	2	0	14	2	1	0	26
2020-08-31	2020-11-24	85	12	2	TWL	Wood	Low	4	59	14	AM	12:06:00	0	3	0	0	1	0	0	0	1	1	0	12	1	0	0	19
2020-08-31	2020-11-24	85	12	2	TWL	Wood	Low	4	59	14	PM	17:56:00	0	0	0	0	7	0	0	0	1	0	0	2	0	0	0	10
2020-08-31	2020-11-29	90	13	2	WWH	Wood	High	6	30	13	AM	12:22:00	1	0	0	0	2	0	0	0	2	3	0	0	0	0	0	8
2020-08-31	2020-11-29	90	13	2	WWH	Wood	High	6	30	13	PM	15:16:00	0	0	0	2	0	0	0	1	6	3	0	1	1	0	0	14
2020-08-31	2020-12-05	96	13	2	WWH	Wood	High	6	30	13	AM	11:30:00	0	0	0	0	0	0	0	0	1	1	0	0	0	0	0	2
2020-08-31	2020-12-03	94	13	2	WWH	Wood	High	6	30	13	PM	17:01:00	1	0	0	0	0	0	0	1	5	2	1	2	0	0	2	14
2020-08-31	2020-11-29	90	13	2	WTH	Toy	High	6	31	14	AM	12:22:00	0	0	0	0	1	0	0	0	0	0	0	0	0	0	0	1
2020-08-31	2020-11-29	90	13	2	WTH	Toy	High	6	31	14	PM	15:16:00	1	0	0	0	0	0	0	0	6	4	0	3	0	0	0	14
2020-08-31	2020-12-05	96	13	2	WTH	Toy	High	6	31	14	AM	11:30:00	0	0	0	0	0	0	0	0	1	1	0	10	0	0	0	12
2020-08-31	2020-12-03	94	13	2	WTH	Toy	High	6	31	14	PM	17:01:00	0	0	0	1	4	0	0	1	1	0	0	1	0	0	0	8
2020-08-31	2020-11-29	90	13	2	TWH	Wood	High	6	32	14	AM	12:27:00	0	1	0	0	0	0	0	1	0	0	0	3	0	0	0	5
2020-08-31	2020-11-29	90	13	2	TWH	Wood	High	6	32	14	PM	15:21:00	0	0	0	0	0	0	0	0	2	0	0	6	1	2	0	11
2020-08-31	2020-12-05	96	13	2	TWH	Wood	High	6	32	14	AM	11:35:00	0	0	0	1	1	0	0	0	2	2	0	0	0	0	0	6
2020-08-31	2020-12-03	94	13	2	TWH	Wood	High	6	32	14	PM	17:06:00	0	0	0	2	0	0	0	0	2	0	1	4	4	0	0	13
2020-08-31	2020-11-29	90	13	2	TTH	Toy	High	6	33	13	AM	12:27:00	0	0	0	0	0	0	0	0	0	1	0	10	1	0	0	12
2020-08-31	2020-11-29	90	13	2	TTH	Toy	High	6	33	13	PM	15:21:00	0	0	0	3	1	0	0	0	2	2	0	3	0	0	0	11
2020-08-31	2020-12-05	96	13	2	TTH	Toy	High	6	33	13	AM	11:35:00	0	0	0	0	0	0	0	0	0	0	0	14	0	0	0	14
2020-08-31	2020-12-03	94	13	2	TTH	Toy	High	6	33	14	PM	17:06:00	4	0	0	0	0	0	0	0	0	0	0	28	0	0	0	32
2020-08-31	2020-11-29	90	13	2	TWL	Wood	Low	6	36	14	AM	12:32:00	0	0	0	4	0	0	0	0	1	3	0	0	0	0	0	8
2020-08-31	2020-11-29	90	13	2	TWL	Wood	Low	6	36	14	PM	15:26:00	0	0	0	2	0	0	0	0	3	2	0	11	1	0	1	20
2020-08-31	2020-12-05	96	13	2	TWL	Wood	Low	6	36	14	AM	11:40:00	0	0	0	0	6	0	0	0	0	0	0	0	0	0	0	6
2020-08-31	2020-12-03	94	13	2	TWL	Wood	Low	6	36	14	PM	17:19:00	0	0	0	0	0	0	0	0	1	5	0	0	0	0	0	6
2020-08-31	2020-11-29	90	13	2	WTL	Toy	Low	6	37	14	AM	12:32:00	1	0	0	0	0	0	0	0	1	0	0	8	0	0	0	10
2020-08-31	2020-11-29	90	13	2	WTL	Toy	Low	6	37	14	PM	15:26:00	0	0	0	0	1	1	0	0	1	0	0	9	0	1	0	13
2020-08-31	2020-12-05	96	13	2	WTL	Toy	Low	6	37	14	AM	11:40:00	0	0	0	1	1	0	0	3	1	0	0	0	0	0	0	6
2020-08-31	2020-12-03	94	13	2	WTL	Toy	Low	6	37	14	PM	17:19:00	0	0	0	0	0	0	0	1	1	0	0	5	0	0	0	7
2020-08-31	2020-11-29	90	13	2	WWL	Wood	Low	6	38	14	AM	12:38:00	0	0	0	1	2	0	0	0	1	1	0	0	0	0	0	5
2020-08-31	2020-11-29	90	13	2	WWL	Wood	Low	6	38	14	PM	15:32:00	0	0	0	0	1	0	0	0	0	0	0	0	0	0	0	1
2020-08-31	2020-12-05	96	13	2	WWL	Wood	Low	6	38	14	AM	11:46:00	0	0	0	0	0	0	0	0	0	0	0	2	0	0	0	2
2020-08-31	2020-12-03	94	13	2	WWL	Wood	Low	6	38	14	PM	17:24:00	0	2	0	0	0	0	0	0	2	0	0	11	0	0	0	15
2020-08-31	2020-11-29	90	13	2	TTL	Toy	Low	6	39	13	AM	12:38:00	0	2	0	1	2	0	0	0	1	1	0	0	0	0	0	7
2020-08-31	2020-11-29	90	13	2	TTL	Toy	Low	6	39	13	PM	15:32:00	2	0	0	0	1	1	0	1	1	1	0	1	1	0	0	9
2020-08-31	2020-12-05	96	13	2	TTL	Toy	Low	6	39	13	AM	11:46:00	0	0	0	0	0	0	0	0	0	0	0	1	0	0	0	1
2020-08-31	2020-12-03	94	13	2	TTL	Toy	Low	6	39	13	PM	17:24:00	0	0	0	1	0	0	0	0	6	0	0	7	2	0	0	16
2020-08-31	2020-11-29	90	13	2	TWH	Wood	High	5	40	14	AM	12:44:00	0	0	0	0	0	0	0	1	0	4	2	0	0	0	1	8
2020-08-31	2020-11-29	90	13	2	TWH	Wood	High	5	40	14	PM	16:01:00	2	0	0	0	1	0	0	0	4	1	1	0	0	0	0	9
2020-08-31	2020-12-05	96	13	2	TWH	Wood	High	5	40	14	AM	10:08:00	0	1	0	0	2	0	0	0	0	0	0	0	0	0	0	3
2020-08-31	2020-12-03	94	13	2	TWH	Wood	High	5	40	14	PM	17:31:00	0	0	0	2	3	0	0	0	0	0	0	0	0	0	0	5
2020-08-31	2020-11-29	90	13	2	TTH	Toy	High	5	41	13	AM	12:44:00	0	0	0	0	0	1	0	0	2	2	1	1	2	0	0	9
2020-08-31	2020-11-29	90	13	2	TTH	Toy	High	5	41	13	PM	16:01:00	0	0	0	0	0	0	0	0	3	2	10	0	0	0	0	15
2020-08-31	2020-12-05	96	13	2	TTH	Toy	High	5	41	13	AM	10:08:00	0	0	0	0	0	0	0	0	2	1	0	4	0	0	0	7
2020-08-31	2020-12-03	94	13	2	TTH	Toy	High	5	41	13	PM	17:31:00	0	1	0	0	1	0	0	2	2	0	1	0	0	0	0	7
2020-08-31	2020-11-29	90	13	2	WWH	Wood	High	5	42	14	AM	12:49:00	0	0	0	1	0	0	0	0	2	1	0	2	0	0	0	6
2020-08-31	2020-11-29	90	13	2	WWH	Wood	High	5	42	14	PM	16:06:00	0	0	0	2	3	0	0	0	3	1	0	0	0	0	0	9
2020-08-31	2020-12-05	96	13	2	WWH	Wood	High	5	42	14	AM	10:14:00	0	0	0	0	0	0	0	1	0	0	0	4	1	0	0	6
2020-08-31	2020-12-03	94	13	2	WWH	Wood	High	5	42	14	PM	17:36:00	0	0	0	0	0	0	0	0	2	1	0	0	0	0	0	3
2020-08-31	2020-11-29	90	13	2	WTH	Toy	High	5	43	14	AM	12:49:00	0	1	0	5	4	0	0	0	2	1	0	1	0	0	0	14
2020-08-31	2020-11-29	90	13	2	WTH	Toy	High	5	43	14	PM	16:06:00	0	1	0	3	0	0	0	2	2	2	1	8	0	0	0	19
2020-08-31	2020-12-05	96	13	2	WTH	Toy	High	5	43	14	AM	10:14:00	0	1	0	6	1	1	0	1	2	0	0	2	0	0	0	14
2020-08-31	2020-12-03	94	13	2	WTH	Toy	High	5	43	14	PM	17:36:00	0	0	0	0	0	0	0	2	3	0	0	13	1	0	0	19
2020-08-31	2020-11-29	90	13	2	TTL	Toy	Low	5	46	14	AM	12:54:00	0	0	0	0	0	0	0	0	0	1	3	0	0	0	0	4
2020-08-31	2020-11-29	90	13	2	TTL	Toy	Low	5	46	14	PM	16:11:00	0	0	0	1	1	0	0	0	1	1	1	0	0	0	0	5
2020-08-31	2020-12-05	96	13	2	TTL	Toy	Low	5	46	14	AM	10:19:00	0	0	0	0	0	0	0	0	1	0	0	20	0	0	0	21
2020-08-31	2020-12-03	94	13	2	TTL	Toy	Low	5	46	14	PM	17:41:00	0	0	0	0	0	0	0	0	1	0	0	8	0	0	0	9
2020-08-31	2020-11-29	90	13	2	TWL	Wood	Low	5	47	14	AM	12:54:00	0	0	0	2	0	0	0	0	2	0	0	9	0	1	0	14
2020-08-31	2020-11-29	90	13	2	TWL	Wood	Low	5	47	14	PM	16:11:00	0	0	0	0	2	0	0	0	0	0	0	5	0	0	0	7
2020-08-31	2020-12-05	96	13	2	TWL	Wood	Low	5	47	13	AM	10:19:00	0	0	0	0	1	0	0	0	0	0	0	0	0	0	0	1
2020-08-31	2020-12-03	94	13	2	TWL	Wood	Low	5	47	14	PM	17:41:00	0	0	0	0	0	0	0	0	0	0	0	6	0	0	0	6
2020-08-31	2020-11-29	90	13	2	WTL	Toy	Low	5	48	14	AM	13:00:00	0	1	0	0	0	1	0	1	5	7	0	6	0	0	0	21
2020-08-31	2020-11-29	90	13	2	WTL	Toy	Low	5	48	14	PM	16:32:00	0	0	0	0	1	0	0	0	0	0	0	6	0	0	0	7
2020-08-31	2020-12-05	96	13	2	WTL	Toy	Low	5	48	14	AM	10:25:00	1	1	0	1	3	0	0	0	0	2	0	14	0	0	0	22
2020-08-31	2020-12-03	94	13	2	WTL	Toy	Low	5	48	14	PM	17:47:00	0	0	0	0	0	0	0	0	0	1	0	0	1	0	0	2
2020-08-31	2020-11-29	90	13	2	WWL	Wood	Low	5	49	14	AM	12:00:00	0	0	0	1	0	0	0	4	0	1	0	10	1	0	0	17
2020-08-31	2020-11-29	90	13	2	WWL	Wood	Low	5	49	14	PM	16:32:00	0	0	0	0	0	0	0	0	1	0	0	9	2	0	0	12
2020-08-31	2020-12-05	96	13	2	WWL	Wood	Low	5	49	14	AM	10:25:00	0	0	0	0	1	0	0	0	0	1	0	1	0	0	0	3
2020-08-31	2020-12-03	94	13	2	WWL	Wood	Low	5	49	14	PM	17:47:00	4	0	0	0	0	0	0	0	0	0	0	11	1	1	0	17
2020-08-31	2020-11-29	90	13	2	TTH	Toy	High	4	50	12	AM	11:59:00	0	0	0	0	0	0	0	0	0	0	0	0	0	0	0	0
2020-08-31	2020-11-29	90	13	2	TTH	Toy	High	4	50	12	PM	16:38:00	0	1	0	1	0	0	0	0	7	1	1	0	0	0	0	11
2020-08-31	2020-12-05	96	13	2	TTH	Toy	High	4	50	12	AM	10:31:00	0	2	0	0	0	0	0	0	2	0	0	6	0	0	0	10
2020-08-31	2020-12-03	94	13	2	TTH	Toy	High	4	50	12	PM	17:54:00	0	0	0	0	0	0	0	0	0	0	0	0	0	0	0	0
2020-08-31	2020-11-29	90	13	2	WWH	Wood	High	4	51	12	AM	11:59:00	0	0	0	0	0	0	0	0	0	0	0	0	0	0	0	0
2020-08-31	2020-11-29	90	13	2	WWH	Wood	High	4	51	12	PM	16:38:00	0	0	0	0	0	0	0	0	1	0	0	0	0	0	0	1
2020-08-31	2020-12-05	96	13	2	WWH	Wood	High	4	51	13	AM	10:31:00	0	0	0	0	0	0	0	0	1	0	0	0	0	0	0	1
2020-08-31	2020-12-03	94	13	2	WWH	Wood	High	4	51	13	PM	17:54:00	0	0	0	0	0	0	0	0	0	2	0	0	2	0	0	4
2020-08-31	2020-11-29	90	13	2	WTH	Toy	High	4	52	14	AM	12:04:00	1	2	0	1	0	1	0	1	2	2	0	6	0	1	0	17
2020-08-31	2020-11-29	90	13	2	WTH	Toy	High	4	52	14	PM	16:43:00	0	0	0	0	6	0	0	0	1	4	0	13	0	0	0	24
2020-08-31	2020-12-05	96	13	2	WTH	Toy	High	4	52	14	AM	10:36:00	0	1	0	0	2	1	0	0	2	2	0	0	0	0	0	8
2020-08-31	2020-12-03	94	13	2	WTH	Toy	High	4	52	14	PM	17:59:00	0	0	0	0	0	0	0	1	0	3	0	5	0	0	0	9
2020-08-31	2020-11-29	90	13	2	TWH	Wood	High	4	53	13	AM	12:04:00	0	0	0	1	0	0	0	0	0	0	0	1	0	0	0	2
2020-08-31	2020-11-29	90	13	2	TWH	Wood	High	4	53	13	PM	16:43:00	0	0	0	0	3	0	0	3	2	3	0	6	0	0	0	17
2020-08-31	2020-12-05	96	13	2	TWH	Wood	High	4	53	13	AM	10:36:00	1	1	1	0	0	0	0	0	0	0	0	1	0	0	0	4
2020-08-31	2020-12-03	94	13	2	TWH	Wood	High	4	53	13	PM	17:59:00	0	0	0	0	0	0	1	0	0	0	0	0	0	0	0	1
2020-08-31	2020-11-29	90	13	2	WWL	Wood	Low	4	56	13	AM	12:10:00	0	0	0	1	1	0	0	0	0	3	0	0	0	0	0	5
2020-08-31	2020-11-29	90	13	2	WWL	Wood	Low	4	56	13	PM	16:48:00	0	0	0	0	1	0	0	2	1	0	0	0	0	0	0	4
2020-08-31	2020-12-05	96	13	2	WWL	Wood	Low	4	56	12	AM	11:19:00	0	0	0	3	0	1	0	0	1	0	0	0	0	0	0	5
2020-08-31	2020-12-03	94	13	2	WWL	Wood	Low	4	56	12	PM	18:04:00	0	0	0	0	0	0	0	1	0	1	0	1	0	0	0	3
2020-08-31	2020-11-29	90	13	2	WTL	Toy	Low	4	57	14	AM	12:10:00	0	0	0	0	0	0	0	0	3	1	0	1	0	0	0	5
2020-08-31	2020-11-29	90	13	2	WTL	Toy	Low	4	57	14	PM	16:53:00	0	0	0	0	0	0	0	2	1	0	0	10	0	0	1	14
2020-08-31	2020-12-05	96	13	2	WTL	Toy	Low	4	57	14	AM	11:19:00	0	0	0	0	2	1	0	0	0	1	0	1	0	0	0	5
2020-08-31	2020-12-03	94	13	2	WTL	Toy	Low	4	57	14	PM	18:04:00	1	0	0	1	0	0	0	1	2	1	0	0	0	0	0	6
2020-08-31	2020-11-29	90	13	2	TTL	Toy	Low	4	58	14	AM	12:15:00	0	0	0	0	1	0	0	0	1	2	1	1	3	0	0	9
2020-08-31	2020-11-29	90	13	2	TTL	Toy	Low	4	58	14	PM	16:53:00	0	1	0	0	0	0	0	0	2	1	1	6	0	0	0	11
2020-08-31	2020-12-05	96	13	2	TTL	Toy	Low	4	58	14	AM	11:24:00	0	0	0	0	1	0	0	0	1	0	0	13	0	0	0	15
2020-08-31	2020-12-03	94	13	2	TTL	Toy	Low	4	58	14	PM	18:10:00	0	0	0	0	3	0	0	1	2	0	0	0	0	0	0	6
2020-08-31	2020-11-29	90	13	2	TWL	Wood	Low	4	59	14	AM	12:15:00	0	0	0	0	0	0	0	0	0	0	0	0	0	0	0	0
2020-08-31	2020-11-29	90	13	2	TWL	Wood	Low	4	59	14	PM	16:48:00	0	1	0	1	0	0	0	0	10	1	1	7	2	0	0	23
2020-08-31	2020-12-05	96	13	2	TWL	Wood	Low	4	59	14	AM	11:24:00	0	0	0	0	1	0	0	0	2	0	0	1	0	0	0	4
2020-08-31	2020-12-03	94	13	2	TWL	Wood	Low	4	59	14	PM	18:10:00	0	4	0	0	2	0	0	0	0	1	1	0	0	0	0	8
2020-08-10	2020-11-10	92	14	1	TWL	Wood	Low	1	0	14	AM	11:48:00	0	0	0	0	0	0	0	0	2	1	0	1	0	0	0	4
2020-08-10	2020-11-10	92	14	1	TWL	Wood	Low	1	0	14	PM	18:23:00	0	0	0	0	0	0	0	0	1	1	0	10	2	1	0	15
2020-08-10	2020-11-11	93	14	1	TWL	Wood	Low	1	0	14	AM	12:56:00	0	0	0	2	0	0	0	0	0	1	0	0	0	0	0	3
2020-08-10	2020-11-11	93	14	1	TWL	Wood	Low	1	0	14	PM	15:02:00	0	0	0	0	1	0	0	0	0	2	0	12	1	2	0	18
2020-08-10	2020-11-10	92	14	1	TTL	Toy	Low	1	1	14	AM	11:48:00	0	0	0	0	0	0	0	0	0	0	0	0	0	0	0	0
2020-08-10	2020-11-10	92	14	1	TTL	Toy	Low	1	1	14	PM	18:23:00	0	0	0	1	1	0	0	0	2	0	0	7	0	0	0	11
2020-08-10	2020-11-11	93	14	1	TTL	Toy	Low	1	1	14	AM	12:56:00	0	0	0	4	7	0	0	0	2	0	0	8	1	0	0	22
2020-08-10	2020-11-11	93	14	1	TTL	Toy	Low	1	1	14	PM	15:02:00	0	0	0	0	3	0	0	0	1	1	0	1	0	0	0	6
2020-08-10	2020-11-10	92	14	1	WTL	Toy	Low	1	2	14	AM	11:54:00	0	0	0	0	1	0	0	0	1	1	0	11	0	0	0	14
2020-08-10	2020-11-10	92	14	1	WTL	Toy	Low	1	2	14	PM	18:28:00	0	0	0	0	0	0	0	0	0	0	0	5	0	0	0	5
2020-08-10	2020-11-11	93	14	1	WTL	Toy	Low	1	2	14	AM	12:50:00	0	0	0	0	0	0	0	0	1	0	0	8	0	0	0	9
2020-08-10	2020-11-11	93	14	1	WTL	Toy	Low	1	2	14	PM	15:07:00	0	0	0	0	1	0	0	0	2	0	1	10	1	1	0	16
2020-08-10	2020-11-10	92	14	1	WWL	Wood	Low	1	3	13	AM	11:54:00	0	0	0	1	0	1	0	0	1	1	0	5	0	0	0	9
2020-08-10	2020-11-10	92	14	1	WWL	Wood	Low	1	3	13	PM	18:28:00	0	0	0	0	0	0	0	0	0	2	0	2	1	0	0	5
2020-08-10	2020-11-11	93	14	1	WWL	Wood	Low	1	3	13	AM	12:50:00	0	0	0	1	0	0	0	0	1	0	0	1	0	0	0	3
2020-08-10	2020-11-11	93	14	1	WWL	Wood	Low	1	3	13	PM	15:07:00	0	0	0	0	0	0	0	0	0	0	0	14	0	0	0	14
2020-08-10	2020-11-10	92	14	1	TWH	Wood	High	1	6	14	AM	12:00:00	0	0	0	0	1	0	0	0	0	0	0	0	0	0	0	1
2020-08-10	2020-11-10	92	14	1	TWH	Wood	High	1	6	14	PM	18:34:00	0	0	0	0	0	0	0	0	0	0	1	10	0	0	0	11
2020-08-10	2020-11-11	93	14	1	TWH	Wood	High	1	6	14	AM	12:44:00	0	0	0	1	0	0	0	0	0	4	0	10	1	0	0	16
2020-08-10	2020-11-11	93	14	1	TWH	Wood	High	1	6	14	PM	15:13:00	0	0	0	0	0	0	0	1	1	1	0	3	0	0	0	6
2020-08-10	2020-11-10	92	14	1	WTH	Toy	High	1	7	14	AM	12:00:00	1	0	0	1	0	0	0	0	0	0	0	2	0	0	0	4
2020-08-10	2020-11-10	92	14	1	WTH	Toy	High	1	7	14	PM	18:34:00	0	0	0	0	0	0	0	0	0	0	0	7	0	0	0	7
2020-08-10	2020-11-11	93	14	1	WTH	Toy	High	1	7	14	AM	12:44:00	0	0	0	0	0	0	0	1	3	0	1	3	1	0	0	9
2020-08-10	2020-11-11	93	14	1	WTH	Toy	High	1	7	14	PM	15:13:00	0	0	0	0	2	0	0	0	0	0	1	6	1	0	0	10
2020-08-10	2020-11-10	92	14	1	WWH	Wood	High	1	8	12	AM	12:05:00	0	0	0	0	1	0	0	0	1	0	0	0	0	0	1	3
2020-08-10	2020-11-10	92	14	1	WWH	Wood	High	1	8	12	PM	18:39:00	0	0	0	0	0	0	0	0	0	0	0	0	0	0	0	0
2020-08-10	2020-11-11	93	14	1	WWH	Wood	High	1	8	12	AM	12:39:00	0	0	0	0	2	0	0	2	0	0	0	1	0	0	0	5
2020-08-10	2020-11-11	93	14	1	WWH	Wood	High	1	8	12	PM	15:18:00	0	0	1	1	0	0	0	0	0	0	0	8	0	0	0	10
2020-08-10	2020-11-10	92	14	1	TTH	Toy	High	1	9	14	AM	12:05:00	0	0	0	2	1	0	0	0	2	0	0	1	1	0	0	7
2020-08-10	2020-11-10	92	14	1	TTH	Toy	High	1	9	14	PM	18:39:00	0	0	0	0	0	0	0	0	0	0	0	0	0	0	0	0
2020-08-10	2020-11-11	93	14	1	TTH	Toy	High	1	9	14	AM	12:39:00	0	0	0	1	0	0	0	1	4	0	0	1	1	0	0	8
2020-08-10	2020-11-11	93	14	1	TTH	Toy	High	1	9	14	PM	15:18:00	0	1	2	0	0	0	0	0	4	0	0	3	0	0	0	10
2020-08-10	2020-11-10	92	14	1	WWL	Wood	Low	2	10	14	AM	12:11:00	0	1	0	0	0	0	0	0	1	0	0	0	0	0	0	2
2020-08-10	2020-11-10	92	14	1	WWL	Wood	Low	2	10	14	PM	17:58:00	0	0	0	0	0	0	0	2	2	3	1	9	2	3	0	22
2020-08-10	2020-11-11	93	14	1	WWL	Wood	Low	2	10	14	AM	12:33:00	0	0	0	0	0	0	0	0	1	0	2	0	0	0	0	3
2020-08-10	2020-11-11	93	14	1	WWL	Wood	Low	2	10	14	PM	15:47:00	0	0	0	1	5	0	0	0	1	3	0	5	0	0	0	15
2020-08-10	2020-11-10	92	14	1	WTL	Toy	Low	2	11	14	AM	12:11:00	0	0	0	0	2	0	0	0	1	0	0	0	0	0	0	3
2020-08-10	2020-11-10	92	14	1	WTL	Toy	Low	2	11	14	PM	17:58:00	0	0	0	0	3	0	0	0	0	0	0	1	0	0	0	4
2020-08-10	2020-11-11	93	14	1	WTL	Toy	Low	2	11	14	AM	12:33:00	0	0	0	1	0	0	0	0	0	0	1	10	0	0	0	12
2020-08-10	2020-11-11	93	14	1	WTL	Toy	Low	2	11	14	PM	15:47:00	1	0	0	0	0	0	0	0	1	3	1	0	0	0	0	6
2020-08-10	2020-11-10	92	14	1	TWL	Wood	Low	2	12	14	AM	12:16:00	0	1	0	1	0	0	0	1	4	1	0	6	1	1	1	17
2020-08-10	2020-11-10	92	14	1	TWL	Wood	Low	2	12	14	PM	18:04:00	0	0	0	1	0	0	0	0	0	0	2	2	0	0	0	5
2020-08-10	2020-11-11	93	14	1	TWL	Wood	Low	2	12	14	AM	12:27:00	0	0	0	0	0	0	0	0	1	0	0	0	0	0	0	1
2020-08-10	2020-11-11	93	14	1	TWL	Wood	Low	2	12	14	PM	15:53:00	0	0	0	0	0	0	0	0	3	0	2	4	0	0	0	9
2020-08-10	2020-11-10	92	14	1	TTL	Toy	Low	2	13	14	AM	12:16:00	0	0	0	0	0	0	0	2	1	0	0	3	0	0	0	6
2020-08-10	2020-11-10	92	14	1	TTL	Toy	Low	2	13	14	PM	18:04:00	0	1	0	0	0	0	0	0	4	3	0	0	0	0	0	8
2020-08-10	2020-11-11	93	14	1	TTL	Toy	Low	2	13	14	AM	12:27:00	0	0	0	0	0	0	0	0	0	1	0	12	0	1	0	14
2020-08-10	2020-11-11	93	14	1	TTL	Toy	Low	2	13	14	PM	15:53:00	0	4	0	0	2	0	0	1	1	0	1	1	1	0	0	11
2020-08-10	2020-11-10	92	14	1	WTH	Toy	High	2	16	14	AM	12:23:00	0	0	0	1	0	0	0	0	3	0	0	5	0	0	0	9
2020-08-10	2020-11-10	92	14	1	WTH	Toy	High	2	16	14	PM	18:09:00	0	0	0	0	4	0	0	0	0	0	0	10	0	0	0	14
2020-08-10	2020-11-11	93	14	1	WTH	Toy	High	2	16	14	AM	12:21:00	0	0	0	0	0	0	0	0	3	0	0	0	0	0	0	3
2020-08-10	2020-11-11	93	14	1	WTH	Toy	High	2	16	14	PM	15:58:00	0	0	0	0	0	0	0	1	7	0	0	4	1	0	0	13
2020-08-10	2020-11-10	92	14	1	WWH	Wood	High	2	17	13	AM	12:23:00	0	0	0	1	2	0	0	0	1	0	0	8	0	0	1	13
2020-08-10	2020-11-10	92	14	1	WWH	Wood	High	2	17	13	PM	18:09:00	0	0	1	0	0	0	0	0	2	0	0	0	0	0	0	3
2020-08-10	2020-11-11	93	14	1	WWH	Wood	High	2	17	13	AM	12:21:00	0	0	0	3	0	0	0	0	1	1	0	3	2	0	0	10
2020-08-10	2020-11-11	93	14	1	WWH	Wood	High	2	17	13	PM	15:58:00	0	0	0	0	1	0	0	1	4	1	0	0	0	0	0	7
2020-08-10	2020-11-10	92	14	1	TTH	Toy	High	2	18	14	AM	12:27:00	0	0	0	0	0	0	0	0	1	1	0	9	2	0	0	13
2020-08-10	2020-11-10	92	14	1	TTH	Toy	High	2	18	14	PM	18:15:00	0	0	0	0	0	0	0	0	1	0	1	3	0	0	0	5
2020-08-10	2020-11-11	93	14	1	TTH	Toy	High	2	18	14	AM	12:16:00	0	0	0	0	0	0	0	0	0	0	0	5	0	0	0	5
2020-08-10	2020-11-11	93	14	1	TTH	Toy	High	2	18	14	PM	16:04:00	0	0	0	0	0	0	0	0	2	0	0	0	0	0	0	2
2020-08-10	2020-11-10	92	14	1	TWH	Wood	High	2	19	13	AM	12:27:00	0	0	0	0	1	0	0	0	0	0	0	0	0	0	0	1
2020-08-10	2020-11-10	92	14	1	TWH	Wood	High	2	19	13	PM	18:15:00	0	0	0	0	0	0	0	0	0	0	0	34	0	1	0	35
2020-08-10	2020-11-11	93	14	1	TWH	Wood	High	2	19	13	AM	12:16:00	0	0	0	0	0	0	0	0	0	0	0	20	1	2	0	23
2020-08-10	2020-11-11	93	14	1	TWH	Wood	High	2	19	13	PM	16:04:00	0	0	0	0	1	0	0	0	0	1	2	5	0	0	0	9
2020-08-10	2020-11-10	92	14	1	TTL	Toy	Low	3	20	14	AM	12:34:00	0	0	0	0	1	0	0	0	0	0	0	15	0	1	0	17
2020-08-10	2020-11-10	92	14	1	TTL	Toy	Low	3	20	14	PM	17:35:00	0	0	0	0	0	0	1	0	0	2	0	11	0	0	0	14
2020-08-10	2020-11-11	93	14	1	TTL	Toy	Low	3	20	14	AM	13:19:00	0	0	1	0	0	0	0	0	0	1	0	7	0	0	0	9
2020-08-10	2020-11-11	93	14	1	TTL	Toy	Low	3	20	14	PM	15:25:00	0	1	0	0	1	0	0	1	0	7	1	0	0	0	0	11
2020-08-10	2020-11-10	92	14	1	WWL	Wood	Low	3	21	14	AM	12:34:00	0	0	0	0	2	0	0	0	0	0	0	10	1	0	0	13
2020-08-10	2020-11-10	92	14	1	WWL	Wood	Low	3	21	14	PM	17:35:00	1	0	0	0	0	0	0	0	0	3	1	12	0	0	0	17
2020-08-10	2020-11-11	93	14	1	WWL	Wood	Low	3	21	14	AM	13:19:00	0	0	0	2	1	0	0	0	0	1	0	10	0	0	0	14
2020-08-10	2020-11-11	93	14	1	WWL	Wood	Low	3	21	14	PM	15:25:00	1	1	0	0	0	0	0	1	0	2	7	7	0	0	0	19
2020-08-10	2020-11-10	92	14	1	WTL	Toy	Low	3	22	14	AM	12:39:00	0	0	0	0	0	0	0	0	0	0	0	23	0	0	0	23
2020-08-10	2020-11-10	92	14	1	WTL	Toy	Low	3	22	14	PM	17:40:00	0	1	0	0	5	0	0	0	0	1	0	1	1	0	0	9
2020-08-10	2020-11-11	93	14	1	WTL	Toy	Low	3	22	14	AM	13:13:00	0	0	0	0	1	0	0	0	0	0	0	16	1	0	0	18
2020-08-10	2020-11-11	93	14	1	WTL	Toy	Low	3	22	14	PM	15:30:00	0	0	0	0	0	0	0	1	0	0	1	10	0	1	0	13
2020-08-10	2020-11-10	92	14	1	TWL	Wood	Low	3	23	14	AM	12:39:00	0	0	0	0	1	0	0	0	2	0	0	0	0	0	0	3
2020-08-10	2020-11-10	92	14	1	TWL	Wood	Low	3	23	14	PM	17:40:00	0	0	0	0	0	0	0	0	0	0	0	26	0	1	0	27
2020-08-10	2020-11-11	93	14	1	TWL	Wood	Low	3	23	14	AM	13:13:00	0	0	0	0	0	0	0	0	3	0	0	21	0	1	0	25
2020-08-10	2020-11-11	93	14	1	TWL	Wood	Low	3	23	14	PM	15:30:00	0	0	0	0	0	0	0	0	0	2	2	6	0	0	0	10
2020-08-10	2020-11-10	92	14	1	TTH	Toy	High	3	26	14	AM	12:44:00	0	0	0	0	0	0	0	0	1	0	0	4	0	0	0	5
2020-08-10	2020-11-10	92	14	1	TTH	Toy	High	3	26	14	PM	17:46:00	4	0	0	1	0	0	0	0	0	0	0	0	0	0	0	5
2020-08-10	2020-11-11	93	14	1	TTH	Toy	High	3	26	14	AM	13:08:00	0	0	0	0	1	1	0	0	1	0	0	3	0	0	0	6
2020-08-10	2020-11-11	93	14	1	TTH	Toy	High	3	26	14	PM	15:35:00	0	0	0	0	0	0	0	0	1	1	0	3	2	0	0	7
2020-08-10	2020-11-10	92	14	1	TWH	Wood	High	3	27	11	AM	12:44:00	0	0	0	0	1	0	0	0	0	0	2	1	0	0	0	4
2020-08-10	2020-11-10	92	14	1	TWH	Wood	High	3	27	11	PM	17:46:00	0	0	0	1	5	0	0	0	0	0	0	1	1	0	0	8
2020-08-10	2020-11-11	93	14	1	TWH	Wood	High	3	27	11	AM	13:08:00	0	0	0	0	0	0	0	0	3	4	2	3	1	0	0	13
2020-08-10	2020-11-11	93	14	1	TWH	Wood	High	3	27	11	PM	15:35:00	0	0	0	1	0	0	0	0	1	0	0	0	0	0	0	2
2020-08-10	2020-11-10	92	14	1	WTH	Toy	High	3	28	14	AM	12:50:00	0	0	0	0	0	0	0	2	1	0	0	15	0	0	0	18
2020-08-10	2020-11-10	92	14	1	WTH	Toy	High	3	28	14	PM	17:51:00	0	0	2	3	0	0	0	0	2	1	0	14	1	0	0	23
2020-08-10	2020-11-11	93	14	1	WTH	Toy	High	3	28	14	AM	13:02:00	0	0	0	2	0	0	0	0	7	1	0	9	0	1	0	20
2020-08-10	2020-11-11	93	14	1	WTH	Toy	High	3	28	14	PM	15:41:00	0	0	0	0	2	0	0	0	2	3	0	1	0	0	0	8
2020-08-10	2020-11-10	92	14	1	WWH	Wood	High	3	29	14	AM	12:50:00	0	0	0	0	0	0	0	1	2	1	2	0	0	0	0	6
2020-08-10	2020-11-10	92	14	1	WWH	Wood	High	3	29	14	PM	17:51:00	0	0	0	0	2	0	0	0	0	1	0	3	2	0	0	8
2020-08-10	2020-11-11	93	14	1	WWH	Wood	High	3	29	14	AM	13:02:00	0	0	0	0	0	0	0	0	0	0	1	5	2	0	0	8
2020-08-10	2020-11-11	93	14	1	WWH	Wood	High	3	29	14	PM	15:41:00	0	0	0	0	0	0	0	0	1	0	0	11	0	0	0	12

## Sheet: Production
Rep	Pen	block	Treatment	wean	finish	Diet	D0weight	D7weight	D35weight	D49weight	D77weight	D104weight	ADGall	ADGwean	ADGfinish	Outbreak	ADFIwean	ADFIfinish	FCRfinish
1	0	1	TWL	Toy	Wood	Low	7.60714	9.14286	25	36	64.8571	97.8571	0.867788	0.579446	1.10459	0	1.10247	2.45299	2.22072
1	1	1	TTL	Toy	Toy	Low	7.39643	9.42857	25.2857	36.1429	65	94.6429	0.838908	0.586662	1.04464	1	1.18065	2.35054	2.25009
1	2	1	WTL	Wood	Toy	Low	7.41429	9.85714	26.8571	38.7143	66.4286	97.1429	0.862775	0.638776	1.04337	0	1.19602	2.40144	2.30163
1	3	1	WWL	Wood	Wood	Low	7.43929	9.57143	26.8571	38	64.2857	97.3077	0.864119	0.623688	1.05907	1	1.20365	2.38818	2.25499
1	6	1	TWH	Toy	Wood	High	7.51786	9.71429	26.7143	37.5714	64.5714	95.3571	0.844609	0.613338	1.03189	0	1.21987	2.3861	2.31236
1	7	1	WTH	Wood	Toy	High	7.475	9.57143	25	36	62.5714	92.8571	0.820982	0.582143	1.01531	1	1.09185	2.36041	2.32483
1	8	1	WWH	Wood	Wood	High	7.53571	9.71429	26.5714	38.7143	67.6667	100	0.88908	0.636297	1.09439	1	1.27904	2.50264	2.2868
1	9	1	TTH	Toy	Toy	High	7.66071	10	27.8571	37.7143	67	97.8571	0.867273	0.613338	1.07398	0	1.13577	2.39832	2.23311
1	10	2	WWL	Wood	Wood	Low	7.65357	10	26.5714	37.8571	66.1429	98.2143	0.870776	0.616399	1.07781	0	1.22094	2.46383	2.28597
1	11	2	WTL	Wood	Toy	Low	7.33571	9.71429	27.5714	38.5714	66.4286	96.4286	0.856662	0.637464	1.03316	0	1.25431	2.40604	2.32881
1	12	2	TWL	Toy	Wood	Low	7.51071	8.57143	20.4286	31	53.4286	85	0.745089	0.479373	0.964286	0	1.19768	2.12237	2.20098
1	13	2	TTL	Toy	Toy	Low	7.45214	9.14286	25.7143	37.1429	61.2857	94.2857	0.834938	0.605933	1.02041	1	1.30582	2.32469	2.2782
1	16	2	WTH	Wood	Toy	High	7.55357	9.85714	24.8571	36.4286	60.4286	96.6667	0.856857	0.589286	1.07568	1	1.15646	2.20563	2.05045
1	17	2	WWH	Wood	Wood	High	7.37857	9	24.9231	37.6923	61.5385	90.7692	0.801833	0.618648	0.947802	1	1.13993	2.19438	2.31523
1	18	2	TTH	Toy	Toy	High	7.40714	9.42857	24.4286	35.2857	57.1429	89.2857	0.787294	0.56895	0.964286	0	1.06663	2.18024	2.26099
1	19	2	TWH	Toy	Wood	High	7.4	9.14286	26	38.6429	62.4286	90	0.794231	0.637609	0.917092	1	1.19253	2.26112	2.46553
1	20	3	TTL	Toy	Toy	Low	7.43571	10.1429	26.1429	36.9286	64.7143	97.4286	0.865316	0.601895	1.08036	0	1.18133	2.44364	2.26189
1	21	3	WWL	Wood	Wood	Low	7.62	10.5714	26.8571	38.1429	65.4286	95.2857	0.84294	0.622915	1.02041	0	1.20709	2.40093	2.35291
1	22	3	WTL	Wood	Toy	Low	7.67143	9.57143	24.8571	36.5714	59.8571	91.5714	0.806731	0.589796	0.982143	1	1.08297	2.20283	2.24288
1	23	3	TWL	Toy	Wood	Low	7.36786	9.14286	25.4286	38	61.8571	90.7143	0.801408	0.625146	0.941327	1	1.17228	2.24103	2.38071
1	26	3	TTH	Toy	Toy	High	7.45357	9.85714	26.5714	39	63.1429	95.7143	0.848661	0.643805	1.01276	0	1.15291	2.36837	2.33854
1	27	3	TWH	Toy	Wood	High	7.65	10	27.7143	42.1429	67.4545	99.0909	0.87924	0.703936	1.01693	1	1.31227	2.4774	2.43615
1	28	3	WTH	Wood	Toy	High	7.33571	9.28571	24.5714	36.1429	60.8571	91.7143	0.811332	0.587901	0.992347	0	1.1372	2.39621	2.41469
1	29	3	WWH	Wood	Wood	High	7.37857	9.28571	23.8571	36	59.5714	90.2857	0.797184	0.584111	0.969388	0	1.12528	2.43378	2.51063
2	30	6	WWH	Wood	Wood	High	7.66786	8.85714	24.7143	37	62.4286	98.3077	0.871537	0.598615	1.09478	0	1.13014	2.47435	2.26014
2	31	6	WTH	Wood	Toy	High	7.7	9.28571	24.2857	37.1429	60.8571	96.4286	0.853159	0.600875	1.05867	1	1.12654	2.36634	2.2352
2	32	6	TWH	Toy	Wood	High	7.69643	8.57143	25.8571	38.8571	64	101.429	0.901271	0.635933	1.11735	1	1.16379	2.38237	2.13217
2	33	6	TTH	Toy	Toy	High	7.75714	9.35714	23.2857	35.7143	57.8571	92.7143	0.816896	0.570554	1.01786	0	1.20579	2.27297	2.23309
2	36	6	TWL	Toy	Wood	Low	7.88214	9.57143	27.4286	41.2857	66.5714	101.714	0.902232	0.681706	1.07908	0	1.38151	2.48341	2.30141
2	37	6	WTL	Wood	Toy	Low	7.675	9	25.1429	37.8571	63.2857	98	0.86851	0.615962	1.07398	1	1.27363	2.38472	2.22045
2	38	6	WWL	Wood	Wood	Low	7.57143	9	25.4286	38.5714	61.5714	100.143	0.89011	0.632653	1.09949	0	1.28547	2.4337	2.21349
2	39	6	TTL	Toy	Toy	Low	7.925	9.14286	26.1429	38.2857	63.7143	100.462	0.889774	0.619606	1.11028	0	1.27554	2.44741	2.20431
2	40	5	TWH	Toy	Wood	High	7.54286	8.71429	25	36.4286	63.5714	97.4286	0.864286	0.589504	1.08929	1	1.13523	2.43316	2.23372
2	41	5	TTH	Toy	Toy	High	7.71429	9.14286	23.8462	37.5385	61.8462	97.2308	0.860735	0.608657	1.06593	0	1.15867	2.14182	2.00933
2	42	5	WWH	Wood	Wood	High	7.66786	9.14286	24.5714	36.8571	63.5714	97	0.858963	0.5957	1.07398	0	1.1423	2.3688	2.20563
2	43	5	WTH	Wood	Toy	High	7.66786	8.42857	25.1429	37.1429	60.1429	93.8571	0.828743	0.601531	1.01276	1	1.09933	2.28649	2.25769
2	46	5	TTL	Toy	Toy	Low	7.70357	8.85714	24.4286	37.7143	62.5714	98.4286	0.872356	0.612464	1.08418	0	1.28429	2.42156	2.23353
2	47	5	TWL	Toy	Wood	Low	7.78929	9	25	38.1429	62.5714	100.769	0.894038	0.619461	1.11833	1	1.15348	2.29686	2.05383
2	48	5	WTL	Wood	Toy	Low	7.65	9.14286	24.4286	37.1429	61.2857	98.2857	0.871497	0.601895	1.09184	1	1.35443	2.4	2.19813
2	49	5	WWL	Wood	Wood	Low	7.7	9.14286	24.4286	36.8571	63.5714	100.571	0.892995	0.595044	1.13776	0	1.23576	2.53627	2.22919
2	50	4	TTH	Toy	Toy	High	7.68571	8.71429	24.1429	34.8571	59.4286	96.8333	0.857189	0.554519	1.10672	0	0.987398	2.41306	2.18038
2	51	4	WWH	Wood	Wood	High	7.88214	9.28571	26.6154	40	61.5385	96.9231	0.856163	0.655466	1.01648	1	1.0791	2.31229	2.27479
2	52	4	WTH	Wood	Toy	High	7.71786	9	26.5714	39.4286	64.2857	100.143	0.888702	0.647157	1.08418	1	1.18449	2.41998	2.23207
2	53	4	TWH	Toy	Wood	High	7.66429	9	24.7143	36.2857	63.0769	102.769	0.914471	0.584111	1.18721	0	1.05832	2.3996	2.02122
2	56	4	WWL	Wood	Wood	Low	7.55	8.85714	24.7692	37.0769	61.6923	99.8462	0.887463	0.60259	1.12088	1	1.14054	2.40213	2.14308
2	57	4	WTL	Wood	Toy	Low	7.73929	8.85714	25.5714	39.4286	65	103.429	0.920089	0.64672	1.14286	0	1.2875	2.4186	2.11627
2	58	4	TTL	Toy	Toy	Low	7.82857	9.14286	25.1429	38.2857	66	103	0.91511	0.621574	1.15561	1	1.21107	2.60223	2.25182
2	59	4	TWL	Toy	Wood	Low	7.72857	8.85714	25.8571	39	64.1429	101.714	0.903709	0.638192	1.1199	0	1.3174	2.52263	2.25255

## Sheet: Carcass
Pen	Rep	Sowid	PigID	Sex	Block	Treatment	wean	finish	Diet	livewgt	Grade	Cold_Wgt	LeanMeat	Muscle	Fat	Tail	Missing
0	1	57	G11	F	1	TWL	toy	wood	low	104	7S	84.2	56.4	54	14	1	1
0	1	34	G133	F	1	TWL	toy	wood	low	98	5P	74	60.5	47.2	8	1	1
0	1	34	G134	F	1	TWL	toy	wood	low	90	4P	66.8	59.3	48.8	9.6	1	1
0	1	40	G43	F	1	TWL	toy	wood	low	96	5P	75.1	60.5	47.6	8	1	0
0	1	40	G45	F	1	TWL	toy	wood	low	84	4P	64.7	60.5	47.2	8	2	1
0	1	47	G71	F	1	TWL	toy	wood	low	90	5X	69.3	58.5	52	11.2	2	1
0	1	47	G72	F	1	TWL	toy	wood	low	82	4X	65.9	58.5	47.6	10.4	2	0
0	1	39	Y11	M	1	TWL	toy	wood	low	110	7S	83.2	54.4	44.8	14.8	1	1
0	1	39	Y12	M	1	TWL	toy	wood	low	106	7S	83.3	55.1	45.6	14	.	.
0	1	57	Y22	M	1	TWL	toy	wood	low	122	7S	94.6	57.7	51.6	12	3	1
0	1	40	Y57	M	1	TWL	toy	wood	low	96	5S	74.2	56.7	44.8	12	1	0
0	1	40	Y61	M	1	TWL	toy	wood	low	110	7X	81.2	58.2	52.8	11.6	2	0
0	1	47	Y81	M	1	TWL	toy	wood	low	88	4P	67.9	58.5	45.2	10	1	0
0	1	47	Y82	M	1	TWL	toy	wood	low	94	5S	72.1	57.5	50	12	3	0
1	1	50	G39	F	1	TTL	toy	toy	low	92	5P	69.8	59.1	49.6	10	1	1
1	1	37	G48	F	1	TTL	toy	toy	low	105	7X	82	58.5	52.4	11.2	1	1
1	1	37	G49	F	1	TTL	toy	toy	low	92	5S	73.8	56.4	47.2	12.8	2	3
1	1	61	G60	F	1	TTL	toy	toy	low	89	5X	72.5	59.9	62	11.2	1	2
1	1	61	G64	F	1	TTL	toy	toy	low	94	5P	73.7	59.9	55.2	10	1	1
1	1	59	G80	F	1	TTL	toy	toy	low	100	6P	79.3	61	55.6	8.8	4	1
1	1	59	G82	F	1	TTL	toy	toy	low	98	5X	72.2	59.1	52	10.4	1	2
1	1	50	Y51	M	1	TTL	toy	toy	low	82	4S	66.2	56.3	48.8	13.2	2	2
1	1	50	Y52	M	1	TTL	toy	toy	low	85	3S	60.6	57.2	40.8	10.8	2	1
1	1	50	Y53	M	1	TTL	toy	toy	low	90	5X	72.1	58.8	52	10.8	2	1
1	1	59	Y93	M	1	TTL	toy	toy	low	98	5S	75.8	57.4	46.8	11.6	2	2
1	1	59	Y97	M	1	TTL	toy	toy	low	96	5A	74.4	53.3	44.4	16	2	1
1	1	59	Y98	M	1	TTL	toy	toy	low	100	5S	73.6	56.2	48.4	13.2	2	2
1	1	59	Y99	M	1	TTL	toy	toy	low	104	6S	79.6	57.4	51.6	12.4	1	1
2	1	38	G163	F	1	WTL	wood	toy	low	85	4P	67.9	58.9	45.6	9.6	2	2
2	1	38	G164	F	1	WTL	wood	toy	low	104	6S	79.8	57.7	49.2	11.6	2	1
2	1	38	G167	F	1	WTL	wood	toy	low	96	5P	75	59.9	50	9.2	3	0
2	1	38	G168	F	1	WTL	wood	toy	low	106	6S	80.2	57.2	50.4	12.4	1	0
2	1	49	G25	F	1	WTL	wood	toy	low	112	7P	86.6	59.8	51.6	9.6	1	0
2	1	47	G68	F	1	WTL	wood	toy	low	90	5S	70	56.7	49.2	12.8	1	0
2	1	47	G69	F	1	WTL	wood	toy	low	88	4X	67.2	58	46.8	10.8	1	0
2	1	38	Y153	M	1	WTL	wood	toy	low	100	5S	72.9	55.1	43.2	13.6	2	0
2	1	38	Y154	M	1	WTL	wood	toy	low	102	6X	80.1	58.1	47.6	10.8	2	1
2	1	38	Y157	M	1	WTL	wood	toy	low	92	5X	71.5	58.7	51.2	10.8	2	1
2	1	49	Y38	M	1	WTL	wood	toy	low	112	7P	88.3	60.7	58	9.6	1	1
2	1	49	Y39	M	1	WTL	wood	toy	low	115	7S	91.4	56.4	52	13.6	3	1
2	1	47	Y85	M	1	WTL	wood	toy	low	78	3S	59.3	55.8	43.2	12.8	1	0
2	1	47	Y86	M	1	WTL	wood	toy	low	80	3P	60.5	58.3	39.6	9.2	1	0
3	1	35	G104	F	1	WWL	wood	wood	low	90	5X	70.9	59.3	53.2	10.4	2	0
3	1	35	G107	F	1	WWL	wood	wood	low	98	6X	77.3	58.7	51.2	10.8	2	1
3	1	35	G110	F	1	WWL	wood	wood	low	100	5S	74.2	57.6	55.6	12.8	2	1
3	1	63	G174	F	1	WWL	wood	wood	low	100	5P	74.8	60.8	58.4	9.6	2	0
3	1	63	G175	F	1	WWL	wood	wood	low	98	6X	78	58.1	54	12	1	1
3	1	63	G178	F	1	WWL	wood	wood	low	.		.	.	.	.	.	.
3	1	63	G180	F	1	WWL	wood	wood	low	88	5X	74.3	58.9	52.4	10.8	1	0
3	1	35	Y110	M	1	WWL	wood	wood	low	92	5S	69.8	56.7	42.4	11.6	1	0
3	1	54	Y137	M	1	WWL	wood	wood	low	82	3P	61.5	59.2	47.6	9.6	2	1
3	1	54	Y139	M	1	WWL	wood	wood	low	101	5P	75.7	58.8	47.6	10	2	0
3	1	37	Y65	M	1	WWL	wood	wood	low	122	7S	95.2	55.5	50	14.4	2	0
3	1	37	Y67	M	1	WWL	wood	wood	low	88	PART COND.	62.9	57.6	44	10.8	2	2
3	1	59	Y94	M	1	WWL	wood	wood	low	96	5S	72.3	57	44.4	11.6	2	2
3	1	59	Y95	M	1	WWL	wood	wood	low	110	7S	83.2	54.4	47.6	15.2	4	1
6	1	57	G10	F	1	TWH	toy	wood	high	120	7S	94.9	57.1	47.2	12	2	1
6	1	45	G115	F	1	TWH	toy	wood	high	95	5P	73.4	59.7	53.2	10	1	2
6	1	57	G13	F	1	TWH	toy	wood	high	106	6S	79.4	57.5	45.2	11.2	2	1
6	1	58	G154	F	1	TWH	toy	wood	high	84	3P	62.2	60.3	46	8	0	1
6	1	58	G155	F	1	TWH	toy	wood	high	88	4P	63.6	59.5	43.2	8.4	1	1
6	1	49	G26	F	1	TWH	toy	wood	high	75	2P	55.3	61.4	48.8	7.2	1	1
6	1	52	G77	F	1	TWH	toy	wood	high	85	4P	65.3	60	50.8	9.2	1	1
6	1	45	Y116	M	1	TWH	toy	wood	high	120	7S	90.7	57.3	53.6	12.8	2	1
6	1	49	Y36	M	1	TWH	toy	wood	high	80	3S	60.4	56.4	47.2	12.8	2	2
6	1	49	Y41	M	1	TWH	toy	wood	high	106	6S	79	56.4	54.4	14	0	0
6	1	49	Y44	M	1	TWH	toy	wood	high	92	4P	66.4	58.3	44	10	2	2
6	1	52	Y88	M	1	TWH	toy	wood	high	98	5S	76.3	56.9	46	12	3	2
6	1	52	Y91	M	1	TWH	toy	wood	high	88	4S	66	57.4	44.8	11.2	2	1
6	1	52	Y92	M	1	TWH	toy	wood	high	98	5P	73.8	58.7	44.4	9.6	2	1
7	1	57	G12	F	1	WTH	wood	toy	high	80	3S	61.1	57.1	47.6	12	1	1
7	1	34	G131	F	1	WTH	wood	toy	high	104	5X	76.4	58.8	50	10.4	2	2
7	1	60	G170	F	1	WTH	wood	toy	high	92	5P	70.9	60.4	46.8	8	1	0
7	1	60	G171	F	1	WTH	wood	toy	high	86	4P	67.6	58.8	45.2	9.6	2	0
7	1	37	G50	F	1	WTH	wood	toy	high	78	2P	58.7	61.2	45.6	6.8	2	0
7	1	37	G51	F	1	WTH	wood	toy	high	100	6P	78.5	59.6	50.4	9.6	2	1
7	1	57	G8	F	1	WTH	wood	toy	high	94	5X	71.3	58	44.4	10.4	0	0
7	1	34	Y128	M	1	WTH	wood	toy	high	90	4S	68.4	56.4	49.2	13.2	2	0
7	1	57	Y20	M	1	WTH	wood	toy	high	80	2X	56.2	58.2	45.6	10.4	1	1
7	1	57	Y21	M	1	WTH	wood	toy	high	100	6S	77.7	56.8	47.6	12.4	1	0
7	1	49	Y40	M	1	WTH	wood	toy	high	108	7S	82.9	55.4	47.6	14	1	1
7	1	49	Y42	M	1	WTH	wood	toy	high	106	7S	81.1	56.2	48.4	13.2	1	2
7	1	37	Y66	M	1	WTH	wood	toy	high	96	5S	74.4	56.2	43.6	12.4	3	2
7	1	37	Y69	M	1	WTH	wood	toy	high	86	4S	66.4	57.9	48	11.2	1	2
8	1	18	G141	F	1	WWH	wood	wood	high	89	5S	69.4	55.8	45.2	13.2	1	2
8	1	18	G142	F	1	WWH	wood	wood	high	96	5P	73.2	59.2	48	9.6	1	0
8	1	44	G161	F	1	WWH	wood	wood	high	106	7P	81.1	58.7	44.4	9.6	2	0
8	1	41	G55	F	1	WWH	wood	wood	high	112	7S	86.6	56.6	48.4	12.8	2	0
8	1	41	G59	F	1	WWH	wood	wood	high	108	7S	81.3	57	46.8	12	1	0
8	1	61	G63	F	1	WWH	wood	wood	high	84	4P	67.5	59.8	51.6	9.6	2	1
8	1	61	G66	F	1	WWH	wood	wood	high	88	4X	67	58.6	50.4	10.8	1	1
8	1	18	Y134	M	1	WWH	wood	wood	high	94	5S	71	57.4	47.2	11.6	0	0
8	1	18	Y136	M	1	WWH	wood	wood	high	92	5P	72.6	58.5	45.6	10	2	0
8	1	44	Y147	M	1	WWH	wood	wood	high	110	7X	82.1	58	51.2	11.6	3	1
8	1	38	Y152	M	1	WWH	wood	wood	high	96	5S	71.1	57.2	41.2	10.8	2	1
8	1	38	Y155	M	1	WWH	wood	wood	high	125	7S	92.8	55.7	51.6	14.4	2	1
8	1	61	Y77	M	1	WWH	wood	wood	high	.		.	.	.	.	.	.
8	1	61	Y78	M	1	WWH	wood	wood	high	.		.	.	.	.	.	.
9	1	49	G27	F	1	TTH	toy	toy	high	102	5X	75.6	58.2	50.4	11.2	1	2
9	1	49	G28	F	1	TTH	toy	toy	high	92	5X	72.7	59.1	54	10.8	1	1
9	1	62	G30	F	1	TTH	toy	toy	high	90	5S	70.5	56.7	51.6	13.2	2	1
9	1	62	G31	F	1	TTH	toy	toy	high	100	5S	75.7	57.7	51.6	12	1	0
9	1	50	G38	F	1	TTH	toy	toy	high	84	4X	64.6	58.7	49.2	10.4	2	0
9	1	57	G7	F	1	TTH	toy	toy	high	116	7A	86.5	53.7	52	16.8	1	0
9	1	57	G9	F	1	TTH	toy	toy	high	98	6P	77.4	61	53.2	8.4	3	1
9	1	57	Y19	M	1	TTH	toy	toy	high	106	7S	80.6	56.3	48.8	13.2	1	1
9	1	49	Y37	M	1	TTH	toy	toy	high	100	5P	71.2	60.5	56.8	9.6	2	1
9	1	49	Y43	M	1	TTH	toy	toy	high	102	6S	79	56.4	47.2	12.8	1	1
9	1	62	Y47	M	1	TTH	toy	toy	high	96	5S	75	56.5	47.6	12.8	2	1
9	1	62	Y48	M	1	TTH	toy	toy	high	104	6S	78.9	54.5	43.2	14.4	2	0
9	1	62	Y49	M	1	TTH	toy	toy	high	95	6S	79.7	56.3	46.8	12.8	1	1
9	1	50	Y55	M	1	TTH	toy	toy	high	85	4S	63.5	57.2	46	11.6	1	2
10	1	18	G138	F	2	WWL	wood	wood	low	92	5P	74.4	59.9	50.4	9.2	3	1
10	1	18	G143	F	2	WWL	wood	wood	low	95	5P	73.4	59.4	46.8	9.2	1	0
10	1	44	G157	F	2	WWL	wood	wood	low	80	4P	62.4	62.2	54.4	7.2	2	0
10	1	44	G159	F	2	WWL	wood	wood	low	96	5X	74.5	58.3	50.8	11.2	1	0
10	1	44	G162	F	2	WWL	wood	wood	low	84	4P	63.1	61.3	50.8	7.6	2	0
10	1	52	G76	F	2	WWL	wood	wood	low	110	7A	84.7	53.2	50.8	17.2	1	0
10	1	52	G78	F	2	WWL	wood	wood	low	104	6X	79.4	58.8	50	10.4	2	0
10	1	18	Y132	M	2	WWL	wood	wood	low	80	3P	60.9	61	50.8	8	4	1
10	1	18	Y135	M	2	WWL	wood	wood	low	102	5S	76	56.7	46.8	12.4	1	0
10	1	44	Y149	M	2	WWL	wood	wood	low	96	5S	71.2	57.8	49.6	11.6	3	0
10	1	56	Y31	M	2	WWL	wood	wood	low	107	7S	82	55.5	46	13.6	1	1
10	1	56	Y33	M	2	WWL	wood	wood	low	110	7S	87	57.6	53.2	12.4	1	0
10	1	56	Y35	M	2	WWL	wood	wood	low	105	6S	78.5	55	51.6	15.2	2	0
10	1	52	Y89	M	2	WWL	wood	wood	low	114	7S	88.6	56.4	49.2	13.2	2	0
11	1	38	G165	F	2	WTL	wood	toy	low	90	5P	68.8	59.3	46	9.2	2	1
11	1	38	G166	F	2	WTL	wood	toy	low	94	5S	74.3	57.6	50.8	12	2	0
11	1	38	G169	F	2	WTL	wood	toy	low	92	5X	72.2	58.7	48.8	10.4	3	1
11	1	63	G173	F	2	WTL	wood	toy	low	90	5S	69.1	57.7	46.8	11.2	2	1
11	1	63	G176	F	2	WTL	wood	toy	low	98	5S	75.2	56.7	53.6	13.6	1	0
11	1	50	G40	F	2	WTL	wood	toy	low	94	5X	71.4	58.1	52	11.6	1	1
11	1	50	G41	F	2	WTL	wood	toy	low	90	5P	69.4	60.1	49.6	8.8	2	0
11	1	63	O263	M	2	WTL	wood	toy	low	90	5S	70.4	56.8	43.2	11.6	2	1
11	1	63	O266	M	2	WTL	wood	toy	low	86	4S	66.4	57.1	54.4	13.2	2	1
11	1	45	Y111	M	2	WTL	wood	toy	low	126	7A	94.7	53	52	17.6	2	2
11	1	45	Y113	M	2	WTL	wood	toy	low	106	7X	83.7	58	55.6	12.4	0	0
11	1	45	Y114	M	2	WTL	wood	toy	low	120	7S	92.4	55.8	48	13.6	3	0
11	1	38	Y156	M	2	WTL	wood	toy	low	90	4S	68.3	56.3	46.8	12.8	2	1
11	1	50	Y54	M	2	WTL	wood	toy	low	84	4S	67.9	56.4	49.2	13.2	2	1
12	1	48	G102	F	2	TWL	toy	wood	low	86	4S	67.4	56.8	50	12.8	1	1
12	1	58	G156	F	2	TWL	toy	wood	low	98	6S	76.7	57	49.2	12.4	1	0
12	1	59	G79	F	2	TWL	toy	wood	low	80	3P	61.4	60.8	51.6	8.4	2	0
12	1	59	G81	F	2	TWL	toy	wood	low	85	4P	63.7	59	46.8	9.6	2	0
12	1	59	G83	F	2	TWL	toy	wood	low	88	4X	68.5	58.3	48.8	10.8	1	1
12	1	48	G98	F	2	TWL	toy	wood	low	.		.	.	.	.	.	.
12	1	48	G99	F	2	TWL	toy	wood	low	86	4S	65.1	56.5	45.6	12.4	2	2
12	1	48	Y100	M	2	TWL	toy	wood	low	100	5S	75.3	56.4	44.8	12.4	2	1
12	1	58	Y145	M	2	TWL	toy	wood	low	90	5S	69.9	57.3	44	11.2	2	1
12	1	40	Y59	M	2	TWL	toy	wood	low	95	PART COND.	45.7	54.6	48.8	15.2	2	1
12	1	40	Y60	M	2	TWL	toy	wood	low	76	3S	59	56	44.8	12.8	1	0
12	1	40	Y62	M	2	TWL	toy	wood	low	94	5S	71.3	56.8	42.8	11.6	1	1
12	1	40	Y63	M	2	TWL	toy	wood	low	72	2S	55.1	57.5	41.2	10.4	2	0
12	1	59	Y96	M	2	TWL	toy	wood	low	90	5S	69.9	55.6	46.4	13.6	2	1
13	1	48	G100	F	2	TTL	toy	toy	low	78	3P	59.3	60.5	47.6	8	2	1
13	1	48	G101	F	2	TTL	toy	toy	low	84	4S	63.7	57.7	49.2	11.6	2	1
13	1	42	G116	F	2	TTL	toy	toy	low	98	5S	75	57.5	52.4	12.4	1	0
13	1	42	G117	F	2	TTL	toy	toy	low	86	4S	65.7	57.9	43.6	10.4	3	1
13	1	42	G118	F	2	TTL	toy	toy	low	100	5P	73.7	61	53.2	8.4	3	1
13	1	42	G119	F	2	TTL	toy	toy	low	104	6S	77.7	57.3	55.6	13.2	1	1
13	1	58	G152	F	2	TTL	toy	toy	low	88	5X	68.9	58.4	49.6	10.8	3	1
13	1	48	Y102	M	2	TTL	toy	toy	low	78	3X	59.5	58.7	48.8	10.4	1	1
13	1	48	Y103	M	2	TTL	toy	toy	low	94	5P	69.8	58.1	42.8	10	1	1
13	1	35	Y106	M	2	TTL	toy	toy	low	110	7S	86	54.9	46.4	14.4	3	1
13	1	35	Y107	M	2	TTL	toy	toy	low	102	6S	80	56	46.8	13.2	.	.
13	1	35	Y108	M	2	TTL	toy	toy	low	106	7A	81.9	53.9	48.8	16	2	1
13	1	35	Y109	M	2	TTL	toy	toy	low	90	4S	67.8	56.8	45.2	12	2	1
13	1	58	Y143	M	2	TTL	toy	toy	low	102	6P	77.5	59.1	47.2	9.6	1	2
16	1	35	G106	F	2	WTH	wood	toy	high	88	4S	66.7	56.9	46	12	1	1
16	1	35	G108	F	2	WTH	wood	toy	high	98	5P	75.7	59.1	49.2	10	1	1
16	1	35	G109	F	2	WTH	wood	toy	high	98	5X	75.8	58.5	50	10.8	1	0
16	1	54	G144	F	2	WTH	wood	toy	high	94	5S	71.6	57.1	47.2	12	1	1
16	1	54	G149	F	2	WTH	wood	toy	high	.		.	.	.	.	.	.
16	1	60	G172	F	2	WTH	wood	toy	high	95	5S	73.7	57.3	44.4	11.2	1	1
16	1	62	G29	F	2	WTH	wood	toy	high	102	6P	78.5	59.2	47.6	9.6	2	1
16	1	60	O256	M	2	WTH	wood	toy	high	94	5S	75.7	56	48.8	13.6	3	1
16	1	60	O257	M	2	WTH	wood	toy	high	105	5S	75.2	57.3	44.4	11.2	1	1
16	1	60	O258	M	2	WTH	wood	toy	high	96	5X	69	58.5	47.6	10.4	1	1
16	1	35	Y105	M	2	WTH	wood	toy	high	96	5S	72.9	57.3	48.4	12	1	1
16	1	54	Y138	M	2	WTH	wood	toy	high	90	4S	67.1	54.5	41.2	14	3	1
16	1	57	Y17	M	2	WTH	wood	toy	high	.		.	.	.	.	.	.
16	1	57	Y18	M	2	WTH	wood	toy	high	104	7P	81.7	59.5	52.4	10	0	1
17	1	51	G124	F	2	WWH	wood	wood	high	94	5P	72.2	61.1	53.6	8.4	1	0
17	1	51	G125	F	2	WWH	wood	wood	high	90	5P	68.8	58.9	45.6	9.6	2	1
17	1	51	G126	F	2	WWH	wood	wood	high	72	2P	50.3	60.9	38.4	6	1	1
17	1	51	G128	F	2	WWH	wood	wood	high	90	5S	71.2	56.8	45.2	12	2	0
17	1	34	G129	F	2	WWH	wood	wood	high	.		.	.	.	.	.	.
17	1	34	G132	F	2	WWH	wood	wood	high	96	5S	74.2	57.8	52	12	1	0
17	1	34	G136	F	2	WWH	wood	wood	high	94	5P	72.3	60.1	49.6	8.8	1	2
17	1	60	O259	M	2	WWH	wood	wood	high	104	6X	80.3	58.7	48.8	10.4	3	1
17	1	60	O260	M	2	WWH	wood	wood	high	80	3P	60.3	58.4	44.8	10	2	1
17	1	60	O261	M	2	WWH	wood	wood	high	88		.	.	.	.	2	1
17	1	51	Y123	M	2	WWH	wood	wood	high	88	4S	67.3	56.4	44.8	12.4	2	0
17	1	51	Y125	M	2	WWH	wood	wood	high	92	4S	67.7	57.7	42.4	10.4	2	1
17	1	51	Y126	M	2	WWH	wood	wood	high	96	5S	71.5	55.7	40.4	12.4	3	0
17	1	60	Y159	M	2	WWH	wood	wood	high	96	5S	71.8	55.6	44.4	13.2	2	0
18	1	48	G103	F	2	TTH	toy	toy	high	82	4P	64.7	59.4	46.8	9.2	1	1
18	1	44	G158	F	2	TTH	toy	toy	high	90	6X	76.5	58.2	50.4	11.2	2	1
18	1	44	G160	F	2	TTH	toy	toy	high	90	5X	75.2	58.4	49.6	10.8	2	1
18	1	37	G47	F	2	TTH	toy	toy	high	86	5P	70.4	59.6	43.6	8.4	1	1
18	1	37	G52	F	2	TTH	toy	toy	high	92	5S	75.5	57.6	46	11.2	2	1
18	1	48	G97	F	2	TTH	toy	toy	high	70	2P	55.1	59.3	41.6	8.4	1	1
18	1	48	Y101	M	2	TTH	toy	toy	high	80	4S	66.2	56.9	48	12.4	2	1
18	1	48	Y104	M	2	TTH	toy	toy	high	80	4X	64.7	59.6	57.2	10.8	1	1
18	1	42	Y117	M	2	TTH	toy	toy	high	105	6S	79.6	55.8	45.2	13.2	1	1
18	1	42	Y119	M	2	TTH	toy	toy	high	110	7S	87.7	56.6	51.2	13.2	1	1
18	1	44	Y148	M	2	TTH	toy	toy	high	106	7S	87.1	56	51.6	14	1	0
18	1	44	Y150	M	2	TTH	toy	toy	high	96	6S	79.2	55.2	48	14.4	2	1
18	1	37	Y68	M	2	TTH	toy	toy	high	98	5S	76.2	55.6	46.4	13.6	2	1
19	1	45	G111	F	2	TWH	toy	wood	high	92	6X	79.4	59.7	56	10.4	1	1
19	1	45	G113	F	2	TWH	toy	wood	high	86	5S	70.2	56.2	48	13.2	3	2
19	1	45	G114	F	2	TWH	toy	wood	high	80	4X	66.2	60.1	58.8	10.4	0	2
19	1	36	G84	F	2	TWH	toy	wood	high	82	4X	67.6	58.3	48.4	10.8	.	.
19	1	36	G86	F	2	TWH	toy	wood	high	80	4P	65.2	60	48.8	8.8	2	2
19	1	36	G90	F	2	TWH	toy	wood	high	90	5S	75.4	57.8	49.6	11.6	1	1
19	1	36	G92	F	2	TWH	toy	wood	high	88	4P	66.1	61.2	52.4	8	1	1
19	1	46	Y1	M	2	TWH	toy	wood	high	98	7S	82.8	57	44.4	11.6	3	1
19	1	45	Y112	M	2	TWH	toy	wood	high	88	5S	74.4	55.5	48	14	3	2
19	1	34	Y129	M	2	TWH	toy	wood	high	100	7S	81.9	56.5	50.4	13.2	2	2
19	1	34	Y131	M	2	TWH	toy	wood	high	96	6X	76.5	58.1	49.6	11.2	1	2
19	1	55	Y26	M	2	TWH	toy	wood	high	80	3P	62.3	58.9	43.2	9.2	1	0
19	1	55	Y27	M	2	TWH	toy	wood	high	90	5S	73.5	56.6	46	12.4	.	.
19	1	46	Y7	M	2	TWH	toy	wood	high	110	7S	87.9	57.3	48.4	12	2	1
20	1	55	G18	F	3	TTL	toy	toy	low	90	5P	72.8	60.1	44.8	8	2	1
20	1	55	G20	F	3	TTL	toy	toy	low	94	5X	75.9	58.5	50	10.8	1	1
20	1	56	G23	F	3	TTL	toy	toy	low	102	7X	81.3	58.8	54.4	11.2	1	1
20	1	46	G3	F	3	TTL	toy	toy	low	106	7S	82.9	57.7	49.2	11.6	2	1
20	1	36	G85	F	3	TTL	toy	toy	low	96	6X	78	58.9	57.2	11.6	1	1
20	1	36	G87	F	3	TTL	toy	toy	low	90	5S	71.5	57.6	52.8	12.4	1	2
20	1	36	G93	F	3	TTL	toy	toy	low	92	5P	75.1	58.9	48	10	2	1
20	1	56	Y29	M	3	TTL	toy	toy	low	98	7S	81.2	56.9	50.4	12.8	1	1
20	1	46	Y3	M	3	TTL	toy	toy	low	102	7S	81.4	57.2	50.4	12.4	1	1
20	1	56	Y30	M	3	TTL	toy	toy	low	114	7X	88.6	58.3	48.4	10.8	2	1
20	1	56	Y32	M	3	TTL	toy	toy	low	82	4X	66.9	58.5	50	10.8	1	0
20	1	46	Y4	M	3	TTL	toy	toy	low	100	6S	80.4	56.8	47.6	12.4	3	1
20	1	46	Y6	M	3	TTL	toy	toy	low	96	6X	79.3	58.8	49.6	10.4	1	1
20	1	46	Y8	M	3	TTL	toy	toy	low	102	7S	81.1	57.8	50	11.6	1	1
21	1	46	G1	F	3	WWL	wood	wood	low	82	4P	67.3	60.3	48.4	8.4	2	1
21	1	45	G112	F	3	WWL	wood	wood	low	104	7X	84.4	58.1	54	12	2	1
21	1	18	G137	F	3	WWL	wood	wood	low	98	7S	80.6	55.2	48.4	14.4	1	2
21	1	18	G140	F	3	WWL	wood	wood	low	102	7P	82.3	59.8	54.4	10	0	1
21	1	46	G2	F	3	WWL	wood	wood	low	88	5P	72.8	60.2	45.6	8	2	1
21	1	62	G32	F	3	WWL	wood	wood	low	90	5X	75.2	59	51.2	10.4	1	1
21	1	62	G34	F	3	WWL	wood	wood	low	96	6S	79.5	57.4	51.6	12.4	2	1
21	1	45	Y115	M	3	WWL	wood	wood	low	102	7S	90	55.8	54.4	14.8	1	1
21	1	18	Y133	M	3	WWL	wood	wood	low	104	7S	85.8	54.3	46.8	15.2	2	1
21	1	46	Y2	M	3	WWL	wood	wood	low	78	3P	60.9	63.9	68.4	7.6	1	1
21	1	62	Y45	M	3	WWL	wood	wood	low	86	5P	71.4	59.1	49.6	10	2	1
21	1	62	Y46	M	3	WWL	wood	wood	low	100	7S	83	56.1	52	14	2	1
21	1	46	Y5	M	3	WWL	wood	wood	low	100	7A	82.1	53.3	47.2	16.4	1	1
21	1	62	Y50	M	3	WWL	wood	wood	low	104	7S	85.2	55.3	53.6	15.2	2	0
22	1	54	G145	F	3	WTL	wood	toy	low	92	5P	73.2	59.8	54	10	1	1
22	1	54	G148	F	3	WTL	wood	toy	low	96	5S	76	55.6	41.6	12.8	2	1
22	1	54	G150	F	3	WTL	wood	toy	low	80	3S	62.3	57.6	46.4	11.2	2	1
22	1	36	G88	F	3	WTL	wood	toy	low	90	5P	71.6	60	48.8	8.8	1	1
22	1	36	G89	F	3	WTL	wood	toy	low	82	4P	66.8	58.8	47.6	10	2	2
22	1	36	G94	F	3	WTL	wood	toy	low	94	6S	76.5	57.2	52.4	12.8	1	1
22	1	36	G95	F	3	WTL	wood	toy	low	66	2P	56.1	61.9	50.4	6.8	1	1
22	1	60	O255	M	3	WTL	wood	toy	low	94	5X	74.9	58.1	49.6	11.2	2	1
22	1	54	Y140	M	3	WTL	wood	toy	low	98	6S	80.2	56.7	44.8	12	2	1
22	1	60	Y158	M	3	WTL	wood	toy	low	120	7A	94.8	53.8	50.4	16.4	1	1
22	1	60	Y160	M	3	WTL	wood	toy	low	96	6S	78.2	55.8	43.2	12.8	1	1
22	1	55	Y23	M	3	WTL	wood	toy	low	92	5S	73	57.7	44.4	10.8	1	1
22	1	55	Y24	M	3	WTL	wood	toy	low	88	5S	71.3	55.2	34.4	12	3	1
22	1	55	Y25	M	3	WTL	wood	toy	low	94	6S	77.4	57.5	47.6	11.6	1	1
23	1	55	G14	F	3	TWL	toy	wood	low	76	4S	64.6	57.1	42.8	11.2	1	1
23	1	55	G15	F	3	TWL	toy	wood	low	90	5P	74.2	60	44	8	1	1
23	1	55	G17	F	3	TWL	toy	wood	low	94	6P	77.8	60.2	48	8.4	2	1
23	1	55	G19	F	3	TWL	toy	wood	low	90	5P	71.6	59.7	48.8	9.2	1	1
23	1	61	G61	F	3	TWL	toy	wood	low	82	5S	69.2	57.2	55.2	13.2	2	1
23	1	61	G62	F	3	TWL	toy	wood	low	96	7S	85.1	54.2	52.8	16.4	3	1
23	1	61	G65	F	3	TWL	toy	wood	low	82	4X	66.1	58.7	51.2	10.8	2	2
23	1	63	O262	M	3	TWL	toy	wood	low	94	6S	77.5	57.3	48.4	12	1	0
23	1	63	O264	M	3	TWL	toy	wood	low	106	7S	85.9	56.5	50.4	13.2	2	2
23	1	63	O265	M	3	TWL	toy	wood	low	108	7S	89.3	54.8	54.8	16	1	0
23	1	41	Y71	M	3	TWL	toy	wood	low	98	7S	81.3	57.6	48.8	11.6	3	2
23	1	41	Y72	M	3	TWL	toy	wood	low	94	6S	79.3	56.8	45.6	12	3	1
23	1	41	Y76	M	3	TWL	toy	wood	low	84	6X	80.3	59	53.2	10.8	2	1
23	1	61	Y79	M	3	TWL	toy	wood	low	76	4S	63.6	56.6	48.8	12.8	1	1
26	1	42	G122	F	3	TTH	toy	toy	high	96	6X	77.9	58.5	52.4	11.2	1	1
26	1	56	G22	F	3	TTH	toy	toy	high	78	4P	64	59.2	50.4	10	1	0
26	1	56	G24	F	3	TTH	toy	toy	high	98	6S	76.6	56.9	52.8	13.2	2	1
26	1	39	G4	F	3	TTH	toy	toy	high	98	6P	78.5	59.7	49.2	9.2	2	1
26	1	39	G5	F	3	TTH	toy	toy	high	94	5S	73.9	56.9	43.6	11.6	1	1
26	1	36	G91	F	3	TTH	toy	toy	high	104	7S	83.2	57.4	46.8	11.6	2	1
26	1	36	G96	F	3	TTH	toy	toy	high	90	5P	73.5	60	50.8	9.2	1	1
26	1	42	Y118	M	3	TTH	toy	toy	high	88	4X	66.2	58.8	49.6	10.4	2	1
26	1	42	Y120	M	3	TTH	toy	toy	high	112	7S	91.6	54.9	53.2	15.6	3	2
26	1	42	Y121	M	3	TTH	toy	toy	high	96	5S	75.2	56.5	45.6	12.4	1	0
26	1	39	Y14	M	3	TTH	toy	toy	high	106	7S	85.7	55.7	47.2	13.6	1	0
26	1	56	Y28	M	3	TTH	toy	toy	high	92	5X	74.2	58.1	49.6	11.2	2	1
26	1	56	Y34	M	3	TTH	toy	toy	high	88	PART COND.	45.9	54.7	42.8	14	2	1
26	1	39	Y9	M	3	TTH	toy	toy	high	100	6X	76.7	58.9	50.4	10.4	2	1
27	1	42	G120	F	3	TWH	toy	wood	high	96	5X	75.3	58.1	52	11.6	1	0
27	1	42	G121	F	3	TWH	toy	wood	high	104	7S	83.5	56.4	52	13.6	2	0
27	1	41	G56	F	3	TWH	toy	wood	high	94	6P	80.1	58.8	47.6	10	3	1
27	1	41	G57	F	3	TWH	toy	wood	high	78	4P	63.2	59.4	46.8	9.2	3	1
27	1	52	G73	F	3	TWH	toy	wood	high	104	7S	82.8	57.3	48.4	12	2	1
27	1	52	G74	F	3	TWH	toy	wood	high	.		.	.	.	.	.	.
27	1	52	G75	F	3	TWH	toy	wood	high	.		.	.	.	.	.	.
27	1	39	Y10	M	3	TWH	toy	wood	high	98	6S	79.9	57.9	48	11.2	2	0
27	1	39	Y13	M	3	TWH	toy	wood	high	104	7A	85.6	53.2	44	16	2	1
27	1	39	Y15	M	3	TWH	toy	wood	high	104	7S	84.4	54.5	48.4	15.2	3	1
27	1	39	Y16	M	3	TWH	toy	wood	high	106	7S	83.5	55.5	48	14	1	0
27	1	41	Y70	M	3	TWH	toy	wood	high	94	PART COND.	64.7	58.4	49.2	10.8	3	1
27	1	41	Y75	M	3	TWH	toy	wood	high	.		.	.	.	.	.	.
27	1	52	Y90	M	3	TWH	toy	wood	high	108	7X	84.9	58.6	48.4	10.4	2	1
28	1	51	G123	F	3	WTH	wood	toy	high	96	6S	79.4	56.7	47.2	12.4	1	2
28	1	51	G127	F	3	WTH	wood	toy	high	102	7S	84.4	57.3	51.2	12.4	1	1
28	1	34	G130	F	3	WTH	wood	toy	high	84	4S	67.7	56.9	41.6	11.2	2	2
28	1	34	G135	F	3	WTH	wood	toy	high	96	6X	79.6	58.7	51.2	10.8	1	1
28	1	54	G146	F	3	WTH	wood	toy	high	100	7S	81.5	55.3	44.4	13.6	1	2
28	1	54	G151	F	3	WTH	wood	toy	high	82	4S	68.6	57.8	47.2	11.2	2	1
28	1	47	G67	F	3	WTH	wood	toy	high	102	6P	79.1	58.9	48.4	10	1	1
28	1	51	Y122	M	3	WTH	wood	toy	high	90	5S	71.8	56.2	45.6	12.8	1	1
28	1	51	Y124	M	3	WTH	wood	toy	high	88	5S	69.6	57.6	44	10.8	1	1
28	1	34	Y127	M	3	WTH	wood	toy	high	74	3X	60.8	58.6	48.4	10.4	1	1
28	1	34	Y130	M	3	WTH	wood	toy	high	80	4S	67.2	56.5	50	13.2	1	2
28	1	54	Y141	M	3	WTH	wood	toy	high	90	5X	73.2	58.1	45.2	10.4	1	2
28	1	47	Y83	M	3	WTH	wood	toy	high	104	6A	80.2	53.9	42	14.8	1	1
28	1	47	Y84	M	3	WTH	wood	toy	high	96	6S	79.4	54.9	44	14	1	1
29	1	58	G153	F	3	WWH	wood	wood	high	90	5X	71	58.1	49.6	11.2	2	1
29	1	55	G16	F	3	WWH	wood	wood	high	84	4P	66.1	59.2	47.6	9.6	1	1
29	1	55	G21	F	3	WWH	wood	wood	high	94	6S	78.5	56.8	50	12.8	2	1
29	1	40	G44	F	3	WWH	wood	wood	high	80	4S	65.2	56.4	49.6	13.2	1	0
29	1	40	G46	F	3	WWH	wood	wood	high	76	3S	62	56.6	39.2	11.2	1	1
29	1	41	G54	F	3	WWH	wood	wood	high	106	7S	86.5	54.8	52.4	15.6	1	1
29	1	41	G58	F	3	WWH	wood	wood	high	106	7S	86.3	57.7	53.6	12.4	1	0
29	1	58	Y142	M	3	WWH	wood	wood	high	88	5S	71.7	57.4	46.8	11.6	2	1
29	1	58	Y144	M	3	WWH	wood	wood	high	78	3X	61.6	58.3	48.4	10.8	1	1
29	1	58	Y146	M	3	WWH	wood	wood	high	110	7S	89.6	54.8	52.8	15.6	2	0
29	1	40	Y56	M	3	WWH	wood	wood	high	100	6A	79.8	53.8	41.2	14.8	1	0
29	1	40	Y58	M	3	WWH	wood	wood	high	76	3X	61.9	58	44	10.4	1	0
29	1	41	Y73	M	3	WWH	wood	wood	high	86	5X	70.2	58.8	50	10.4	2	1
29	1	41	Y74	M	3	WWH	wood	wood	high	90	5P	73.6	58.6	44	9.6	1	0
30	2	92	B110	M	6	WWH	wood	wood	high	100	5S	73	57.1	49.6	12.4	1	1
30	2	92	B111	M	6	WWH	wood	wood	high	104	5X	75.8	58	46.4	10.8	1	1
30	2	92	B116	M	6	WWH	wood	wood	high	94	4P	68	58.7	46.4	10	1	0
30	2	92	B117	M	6	WWH	wood	wood	high	.		.	.	.	.	.	.
30	2	85	B138	M	6	WWH	wood	wood	high	90	4S	64.9	57.1	38	10.4	1	2
30	2	70	B72	M	6	WWH	wood	wood	high	102	5S	71.2	54.5	39.2	13.6	2	0
30	2	70	B77	M	6	WWH	wood	wood	high	102	5S	74.5	57	49.2	12.4	1	1
30	2	85	R115	F	6	WWH	wood	wood	high	86	4P	62.8	59	44.4	9.2	2	1
30	2	85	R116	F	6	WWH	wood	wood	high	100	5X	74.3	58	46.8	10.8	1	1
30	2	85	R117	F	6	WWH	wood	wood	high	94	5S	70.4	56.5	48	12.8	1	1
30	2	70	R65	F	6	WWH	wood	wood	high	102	5P	71.1	59.4	44.8	8.8	1	1
30	2	70	R66	F	6	WWH	wood	wood	high	102	6S	77.8	57	44.4	11.6	2	1
30	2	70	R68	F	6	WWH	wood	wood	high	104	6S	77.2	57.3	44.4	11.2	1	1
30	2	70	R70	F	6	WWH	wood	wood	high	98	5X	74.9	59.2	52.4	10.4	1	1
31	2	89	B34	M	6	WTH	wood	toy	high	100	6X	76.7	58	49.2	11.2	2	1
31	2	89	B36	M	6	WTH	wood	toy	high	92	5S	70.6	56.2	48.4	13.2	2	1
31	2	89	B38	M	6	WTH	wood	toy	high	90	4P	64.9	59.8	49.6	9.2	1	1
31	2	89	B39	M	6	WTH	wood	toy	high	92	4X	67.5	59.4	56.4	10.8	1	1
31	2	86	B40	M	6	WTH	wood	toy	high	98	5S	72.2	56.6	48.8	12.8	2	1
31	2	86	B45	M	6	WTH	wood	toy	high	112	7S	84.2	56.1	47.2	13.2	2	1
31	2	69	B51	M	6	WTH	wood	toy	high	88	3P	62.1	59.8	51.6	9.6	1	1
31	2	69	B56	M	6	WTH	wood	toy	high	94	4S	65.7	56	44.8	12.8	3	1
31	2	89	R31	F	6	WTH	wood	toy	high	86	4S	63.5	56	44.4	12.8	0	1
31	2	67	R41	F	6	WTH	wood	toy	high	94	5P	70	61	46	7.2	2	1
31	2	67	R43	F	6	WTH	wood	toy	high	108	7X	82	58.5	52	11.2	3	1
31	2	67	R44	F	6	WTH	wood	toy	high	104	6P	76.5	59.5	47.6	9.2	2	1
31	2	69	R47	F	6	WTH	wood	toy	high	96	4S	67	56.8	40.8	11.2	3	1
31	2	69	R50	F	6	WTH	wood	toy	high	96	5X	71.8	58.6	50.4	10.8	2	1
32	2	53	B142	M	6	TWH	toy	wood	high	108	6A	78.1	53.5	48	16.4	1	1
32	2	53	B144	M	6	TWH	toy	wood	high	126	7A	93.9	51.5	46.4	18.4	2	1
32	2	53	B145	M	6	TWH	toy	wood	high	126	7A	90.7	51.5	52.8	19.6	2	1
32	2	79	B16	M	6	TWH	toy	wood	high	98	4S	68	57.2	46	11.6	1	1
32	2	82	B80	M	6	TWH	toy	wood	high	92	4X	66.6	58.8	49.6	10.4	0	1
32	2	82	B82	M	6	TWH	toy	wood	high	68	2S	48.1	57.5	38.8	10	1	1
32	2	74	B87	M	6	TWH	toy	wood	high	108	6S	79	57.6	52.8	12.4	2	1
32	2	53	R121	F	6	TWH	toy	wood	high	102	5X	76.2	58.7	49.2	10.4	2	1
32	2	79	R15	F	6	TWH	toy	wood	high	106	5P	75.2	59.4	47.2	9.2	2	1
32	2	79	R18	F	6	TWH	toy	wood	high	106	5P	73.1	60.4	49.2	8.4	1	0
32	2	79	R20	F	6	TWH	toy	wood	high	102	5P	75.9	60.3	50.8	8.8	1	1
32	2	82	R72	F	6	TWH	toy	wood	high	100	6S	77.1	57.1	45.2	11.6	1	1
32	2	82	R78	F	6	TWH	toy	wood	high	82	3X	61.7	58	44.4	10.4	0	1
32	2	74	R79	F	6	TWH	toy	wood	high	96	5X	69.9	58.2	45.6	10.4	2	1
33	2	75	B1	M	6	TTH	toy	toy	high	72	PART COND.	36.8	58.8	45.2	9.6	4	2
33	2	72	B12	M	6	TTH	toy	toy	high	92	PART COND.	35.6	56.9	36.8	10.4	1	2
33	2	87	B120	M	6	TTH	toy	toy	high	74	2S	53.9	57.9	43.6	10.4	2	1
33	2	85	B140	M	6	TTH	toy	toy	high	112	7S	82.3	55.4	45.2	13.6	2	1
33	2	71	B61	M	6	TTH	toy	toy	high	100	5S	74.9	56.1	47.2	13.2	2	1
33	2	71	B62	M	6	TTH	toy	toy	high	98	5S	72.1	57.4	42.4	10.8	2	1
33	2	71	B66	M	6	TTH	toy	toy	high	78	2S	56.1	56.8	36	10.4	2	1
33	2	72	B9	M	6	TTH	toy	toy	high	102	5S	75.2	57.2	41.2	10.8	1	1
33	2	87	R108	F	6	TTH	toy	toy	high	96	5X	75.1	59.5	54.4	10.4	2	1
33	2	87	R110	F	6	TTH	toy	toy	high	88	4S	65	56	49.2	13.6	2	1
33	2	87	R111	F	6	TTH	toy	toy	high	92	4S	67.4	57.5	48	11.6	3	1
33	2	85	R119	F	6	TTH	toy	toy	high	94	4P	68.2	59.5	50	9.6	2	1
33	2	75	R3	F	6	TTH	toy	toy	high	102	6S	77.3	57.3	46.4	11.6	1	0
33	2	71	R54	F	6	TTH	toy	toy	high	98	5P	69.2	59.2	45.2	9.2	2	1
36	2	90	B101	M	6	TWL	toy	wood	low	92	4X	65.9	58.2	48	10.8	2	0
36	2	90	B102	M	6	TWL	toy	wood	low	84	3S	61.2	57.5	43.2	10.8	1	0
36	2	91	B104	M	6	TWL	toy	wood	low	112	6S	79.8	56.8	43.2	11.6	1	0
36	2	85	B135	M	6	TWL	toy	wood	low	108	6A	80.1	53	42.4	16	1	1
36	2	85	B136	M	6	TWL	toy	wood	low	92	4S	68.3	57.6	44	10.8	1	1
36	2	85	B139	M	6	TWL	toy	wood	low	104	5S	71.8	54.9	41.6	13.6	1	1
36	2	90	B97	M	6	TWL	toy	wood	low	118	7S	87.9	57.7	54	12.4	2	1
36	2	91	R100	F	6	TWL	toy	wood	low	108	7X	81.3	58.3	57.6	12.4	2	1
36	2	80	R135	F	6	TWL	toy	wood	low	106	7X	81.2	58.8	52	10.8	2	1
36	2	80	R136	F	6	TWL	toy	wood	low	96	6S	80	55.5	45.6	13.6	2	1
36	2	80	R137	F	6	TWL	toy	wood	low	110	7X	83.5	58.7	49.2	10.4	0	1
36	2	90	R89	F	6	TWL	toy	wood	low	108	6S	79.2	57.9	50.4	11.6	2	1
36	2	90	R94	F	6	TWL	toy	wood	low	76	2P	57.2	58.8	47.6	10	0	1
36	2	90	R95	F	6	TWL	toy	wood	low	110	7X	84.5	58.5	52.4	11.2	2	1
37	2	94	B126	M	6	WTL	wood	toy	low	100	5X	73.7	58.1	44.8	10.4	3	2
37	2	94	B129	M	6	WTL	wood	toy	low	112	7X	81.9	58.2	57.2	12.4	2	1
37	2	94	B132	M	6	WTL	wood	toy	low	94	PART COND.	56.7	58.3	48.4	10.8	3	1
37	2	78	B28	M	6	WTL	wood	toy	low	82	2S	53.5	55.8	29.6	10.4	2	1
37	2	78	B31	M	6	WTL	wood	toy	low	100	5A	73.8	53	33.6	14.4	3	2
37	2	68	P244	F	6	WTL	wood	toy	low	112	7S	83	54	49.6	16	0	1
37	2	94	R114	F	6	WTL	wood	toy	low	94	5P	70.7	59.3	48.8	9.6	1	1
37	2	66	R148	F	6	WTL	wood	toy	low	100	5P	73.7	58.5	45.2	10	2	1
37	2	68	R159	F	6	WTL	wood	toy	low	110	7S	81.8	57.8	50	11.6	2	1
37	2	68	R160	F	6	WTL	wood	toy	low	72	2S	54	57.9	29.6	8	2	1
37	2	78	R27	F	6	WTL	wood	toy	low	88	4P	65.7	58.3	44	10	0	0
37	2	78	R30	F	6	WTL	wood	toy	low	104	6S	77.6	54.9	44	14	2	2
37	2	66	W111	M	6	WTL	wood	toy	low	102	5S	76	56.2	45.6	12.8	1	1
37	2	68	W120	M	6	WTL	wood	toy	low	102	5S	74.5	54.6	46.8	14.8	3	1
38	2	84	B159	M	6	WWL	wood	wood	low	100	5S	73.1	56.1	40.8	12	3	2
38	2	79	B18	M	6	WWL	wood	wood	low	108	7S	81.5	55.5	45.6	13.6	1	1
38	2	82	B79	M	6	WWL	wood	wood	low	116	7S	85	56.1	47.6	13.2	1	1
38	2	82	B81	M	6	WWL	wood	wood	low	88	4S	64.1	56.8	45.6	12	1	1
38	2	76	B91	M	6	WWL	wood	wood	low	106	6S	78.5	54.1	45.6	15.2	1	1
38	2	76	B94	M	6	WWL	wood	wood	low	96	5S	69.7	55.4	54	15.2	1	1
38	2	84	R141	F	6	WWL	wood	wood	low	106	6P	78.3	58.7	46.8	10	2	1
38	2	79	R17	F	6	WWL	wood	wood	low	108	6S	80.2	57.6	53.2	12.4	2	1
38	2	79	R19	F	6	WWL	wood	wood	low	102	6X	78.5	58.6	50.4	10.8	2	1
38	2	82	R71	F	6	WWL	wood	wood	low	104	5S	74.9	57.8	52	12	1	0
38	2	82	R76	F	6	WWL	wood	wood	low	80	2P	58.4	61.2	47.6	7.2	2	0
38	2	76	R86	F	6	WWL	wood	wood	low	88	4P	65	58.4	35.6	8.4	2	1
38	2	76	R88	F	6	WWL	wood	wood	low	86	3P	61.8	58.3	42	9.6	2	1
38	2	84	W103	M	6	WWL	wood	wood	low	114	7X	86.1	58.3	53.2	11.6	2	1
39	2	72	B13	M	6	TTL	toy	toy	low	92	5X	72.1	58.9	57.2	11.6	1	0
39	2	83	B67	M	6	TTL	toy	toy	low	102	5A	76.1	52.1	41.2	16.8	2	1
39	2	70	B75	M	6	TTL	toy	toy	low	100	5S	75.9	55.9	46	13.2	2	0
39	2	70	B76	M	6	TTL	toy	toy	low	98	5A	73.8	53.4	40.4	15.2	2	1
39	2	72	B8	M	6	TTL	toy	toy	low	104	6S	80.3	56.2	48.4	13.2	1	1
39	2	74	B85	M	6	TTL	toy	toy	low	116	7S	85.4	56.9	48.4	12.4	1	1
39	2	74	B86	M	6	TTL	toy	toy	low	.		.	.	.	.	.	.
39	2	74	B88	M	6	TTL	toy	toy	low	100	5S	72.3	57.9	48.4	11.2	0	1
39	2	72	R10	F	6	TTL	toy	toy	low	102	5X	76.4	58.6	50.8	10.8	2	1
39	2	73	R152	F	6	TTL	toy	toy	low	100	6S	77.8	57.9	48	11.2	0	0
39	2	73	R153	F	6	TTL	toy	toy	low	92	5S	71.6	57.6	52.8	12.4	1	1
39	2	83	R64	F	6	TTL	toy	toy	low	94	4X	67.9	58.2	50.4	11.2	1	1
39	2	70	R67	F	6	TTL	toy	toy	low	100	5X	72.7	58.6	48.4	10.4	2	0
39	2	70	R69	F	6	TTL	toy	toy	low	106	6S	79	56.5	45.6	12.4	1	0
40	2	94	B127	M	5	TWH	toy	wood	high	82	3P	59.4	59.8	44.8	8.4	2	1
40	2	94	B128	M	5	TWH	toy	wood	high	94	5X	69.5	59.5	54.8	10.4	1	1
40	2	94	B130	M	5	TWH	toy	wood	high	100	5P	74.8	58.9	46	9.6	2	1
40	2	79	B15	M	5	TWH	toy	wood	high	90	4S	66.4	56.9	43.6	11.6	1	1
40	2	79	B17	M	5	TWH	toy	wood	high	88	4S	65.9	56.8	45.6	12	1	1
40	2	78	B29	M	5	TWH	toy	wood	high	120	7S	87.5	54.4	42.8	14.4	1	0
40	2	78	B33	M	5	TWH	toy	wood	high	118	7S	86	54.7	51.6	15.6	2	1
40	2	94	R113	F	5	TWH	toy	wood	high	88	4P	67.4	60.8	49.2	8	1	1
40	2	78	R25	F	5	TWH	toy	wood	high	116	7S	86.4	56.6	46	12.4	1	1
40	2	78	R26	F	5	TWH	toy	wood	high	114	7S	83.1	56.3	46.4	12.8	2	0
40	2	90	R90	F	5	TWH	toy	wood	high	92	4X	67.7	58	46.8	10.8	1	1
40	2	90	R91	F	5	TWH	toy	wood	high	94	5S	71.3	57.6	50.8	12	1	1
40	2	90	R92	F	5	TWH	toy	wood	high	86	4X	63.3	58.2	50	11.2	2	1
40	2	90	R93	F	5	TWH	toy	wood	high	82	3S	60.6	56.5	50.4	13.2	1	1
41	2	78	B30	M	5	TTH	toy	toy	high	116	7X	83.1	58	46.4	10.8	3	1
41	2	78	B32	M	5	TTH	toy	toy	high	100	5S	73.7	56.3	46.8	12.8	0	0
41	2	67	B48	M	5	TTH	toy	toy	high	106	6S	78.3	56.3	46.4	12.8	0	0
41	2	67	B49	M	5	TTH	toy	toy	high	92	4S	68.1	57.9	45.6	10.8	1	1
41	2	69	B54	M	5	TTH	toy	toy	high	108	6S	78.9	54.7	49.6	15.2	1	1
41	2	71	B59	M	5	TTH	toy	toy	high	102	5S	76.3	56.1	50	13.6	1	1
41	2	71	B65	M	5	TTH	toy	toy	high	92	4S	65.1	55.8	40.8	12.4	2	1
41	2	67	R40	F	5	TTH	toy	toy	high	90	4X	64.7	59	51.2	10.4	2	1
41	2	67	R46	F	5	TTH	toy	toy	high	84	3X	61.7	59	51.2	10.4	1	1
41	2	69	R48	F	5	TTH	toy	toy	high	90	4P	63.5	59.2	50	10	2	1
41	2	71	R52	F	5	TTH	toy	toy	high	80	2P	58.8	58.7	46.8	10	1	0
41	2	71	R55	F	5	TTH	toy	toy	high	102	5X	76.4	59.1	54.4	10.8	1	0
41	2	76	R84	F	5	TTH	toy	toy	high	.		.	.	.	.	.	.
41	2	76	R85	F	5	TTH	toy	toy	high	102	6S	78.6	57.8	56.8	12.8	2	1
42	2	80	B154	M	5	WWH	wood	wood	high	82	3S	61.1	57.4	40.4	10.4	2	1
42	2	80	B157	M	5	WWH	wood	wood	high	86	3S	62.2	57.4	46.8	11.6	1	1
42	2	80	B158	M	5	WWH	wood	wood	high	108	6S	78	57	51.2	12.8	1	1
42	2	75	B4	M	5	WWH	wood	wood	high	112	7X	83.8	58.1	52	11.6	0	0
42	2	86	B43	M	5	WWH	wood	wood	high	90	5S	70.2	57.4	46.8	11.6	2	1
42	2	86	B46	M	5	WWH	wood	wood	high	78	2P	56.2	58.2	41.2	9.6	0	0
42	2	80	R138	F	5	WWH	wood	wood	high	88	4P	64.6	58.6	41.2	9.2	1	1
42	2	84	R140	F	5	WWH	wood	wood	high	94	5P	70.4	59.4	49.2	9.6	2	1
42	2	75	R2	F	5	WWH	wood	wood	high	116	7P	84.5	59.5	50	9.6	1	1
42	2	86	R35	F	5	WWH	wood	wood	high	84	4S	64.9	57.6	48.8	11.6	1	1
42	2	86	R39	F	5	WWH	wood	wood	high	104	5S	76.2	55.8	48	13.6	0	0
42	2	75	R5	F	5	WWH	wood	wood	high	96	5P	70.6	59.3	48.4	9.6	1	2
42	2	75	R6	F	5	WWH	wood	wood	high	106	6S	79.7	54.2	46	15.2	2	1
42	2	84	W105	M	5	WWH	wood	wood	high	114	7S	84	56.4	44.8	12.4	2	1
43	2	93	B23	M	5	WTH	wood	toy	high	102	5S	76	54.4	42.8	14.4	2	1
43	2	93	B24	M	5	WTH	wood	toy	high	98	5S	72.9	57.6	46	11.2	3	1
43	2	93	B25	M	5	WTH	wood	toy	high	90	3S	61.5	57.2	45.6	11.6	1	0
43	2	74	B84	M	5	WTH	wood	toy	high	100	5S	71.7	56.7	42.4	11.6	1	0
43	2	73	R156	F	5	WTH	wood	toy	high	74	2P	53.1	58.9	39.2	8.4	0	1
43	2	93	R24	F	5	WTH	wood	toy	high	86	4S	67.5	57.8	47.2	11.2	2	1
43	2	82	R73	F	5	WTH	wood	toy	high	108	6S	79.1	56.5	47.6	12.8	0	1
43	2	82	R74	F	5	WTH	wood	toy	high	92	4P	67.5	59.2	45.2	9.2	2	1
43	2	82	R75	F	5	WTH	wood	toy	high	80	3P	60.8	59.4	44.4	8.8	3	2
43	2	82	R77	F	5	WTH	wood	toy	high	98	5P	74	59.9	50	9.2	1	1
43	2	74	R82	F	5	WTH	wood	toy	high	102	5S	75.5	57.3	44.4	11.2	2	1
43	2	73	W113	M	5	WTH	wood	toy	high	92	4S	68.6	55.3	46.4	14	1	1
43	2	73	W115	M	5	WTH	wood	toy	high	82	3S	58.9	56.3	39.6	11.6	3	1
43	2	73	W116	M	5	WTH	wood	toy	high	110	5A	76.3	52.3	46.8	17.6	2	2
46	2	93	B19	M	5	TTL	toy	toy	low	120	7S	81.5	55.1	45.2	14	0	1
46	2	93	B21	M	5	TTL	toy	toy	low	100	5S	72	55.9	43.6	12.8	1	0
46	2	89	B35	M	5	TTL	toy	toy	low	92	4S	68	57.6	48.4	11.6	2	0
46	2	89	B37	M	5	TTL	toy	toy	low	78	2P	52.2	58.8	42.8	9.2	1	1
46	2	86	B41	M	5	TTL	toy	toy	low	106	6X	76.9	58.1	49.6	11.2	1	0
46	2	86	B42	M	5	TTL	toy	toy	low	94	5S	69.1	57.6	50.8	12	1	1
46	2	86	B44	M	5	TTL	toy	toy	low	106	6S	78.4	54.2	46	15.2	1	1
46	2	53	R123	F	5	TTL	toy	toy	low	96	6S	76.5	56.7	49.2	12.8	1	1
46	2	53	R124	F	5	TTL	toy	toy	low	86	4S	64.3	57.8	49.6	11.6	0	1
46	2	53	R125	F	5	TTL	toy	toy	low	110	7X	81.9	58.1	51.6	11.6	2	1
46	2	53	R127	F	5	TTL	toy	toy	low	96	5X	74.4	58.1	47.2	10.8	1	1
46	2	89	R32	F	5	TTL	toy	toy	low	102	6S	79	56.2	45.6	12.8	1	1
46	2	89	R33	F	5	TTL	toy	toy	low	102	6S	76.8	56.9	48.4	12.4	1	0
46	2	86	R37	F	5	TTL	toy	toy	low	90	5S	70.7	57.6	53.2	12.4	1	1
47	2	72	B10	M	5	TWL	toy	wood	low	90	4S	66.4	57.9	43.6	10.4	1	1
47	2	72	B11	M	5	TWL	toy	wood	low	96	5P	70.6	58.5	43.2	9.6	1	2
47	2	87	B118	M	5	TWL	toy	wood	low	102	4S	68.6	56.8	52	13.2	0	1
47	2	85	B134	M	5	TWL	toy	wood	low	104	5S	76.3	55.8	45.6	13.2	1	1
47	2	85	B137	M	5	TWL	toy	wood	low	114	6S	76.9	55	49.2	14.8	2	1
47	2	72	B14	M	5	TWL	toy	wood	low	102	5S	75.5	55.8	48	13.6	2	1
47	2	85	B141	M	5	TWL	toy	wood	low	.		.	.	.	.	.	.
47	2	72	R11	F	5	TWL	toy	wood	low	92	4P	66.8	59.6	46	8.8	2	1
47	2	87	R112	F	5	TWL	toy	wood	low	114	7S	86.8	56.2	50.8	13.6	2	1
47	2	85	R118	F	5	TWL	toy	wood	low	106	6S	79.4	57	46.4	12	2	1
47	2	81	R128	F	5	TWL	toy	wood	low	106	7S	80.6	56.9	46	12	1	0
47	2	81	R130	F	5	TWL	toy	wood	low	106	7S	81.6	57.3	44	11.2	1	0
47	2	72	R7	F	5	TWL	toy	wood	low	94	5P	69.7	59.1	47.2	9.6	1	1
47	2	72	R9	F	5	TWL	toy	wood	low	84	3P	61.2	60.3	43.6	7.6	2	1
48	2	87	B121	M	5	WTL	wood	toy	low	90	4X	64.9	58.6	48.4	10.4	1	1
48	2	93	B20	M	5	WTL	wood	toy	low	108	6S	80.2	55.4	47.6	14	1	1
48	2	93	B22	M	5	WTL	wood	toy	low	82	3S	62	57.8	50	11.6	2	1
48	2	93	B26	M	5	WTL	wood	toy	low	102	4S	68.6	56	49.2	13.6	1	1
48	2	93	B27	M	5	WTL	wood	toy	low	84	3S	61.4	57.6	39.2	10	2	1
48	2	76	B90	M	5	WTL	wood	toy	low	122	7S	83	56.2	50.8	13.6	2	1
48	2	76	B92	M	5	WTL	wood	toy	low	92	4S	66.4	57.2	46	11.6	1	2
48	2	76	B96	M	5	WTL	wood	toy	low	98	5S	72	55.5	45.6	13.6	1	1
48	2	87	R109	F	5	WTL	wood	toy	low	102	6S	79.1	56.9	48	12.4	3	1
48	2	72	R12	F	5	WTL	wood	toy	low	108	6S	79.1	56.8	43.2	11.6	1	1
48	2	81	R129	F	5	WTL	wood	toy	low	102	6A	79.9	53.9	42	14.8	1	1
48	2	81	R132	F	5	WTL	wood	toy	low	100	5S	72.7	57.6	48.8	11.6	1	1
48	2	72	R8	F	5	WTL	wood	toy	low	94	5P	73.9	59	48.8	10	1	1
48	2	76	R87	F	5	WTL	wood	toy	low	92	5P	71.3	60.9	50	8	1	1
49	2	91	B105	M	5	WWL	wood	wood	low	102	6S	76.7	56.9	46	12	2	1
49	2	91	B107	M	5	WWL	wood	wood	low	102	6S	77	54.8	45.6	14.4	2	1
49	2	91	B109	M	5	WWL	wood	wood	low	74	2P	55.9	58.8	44.8	9.6	3	2
49	2	71	B60	M	5	WWL	wood	wood	low	102	6S	78.1	56.3	44	12.4	1	1
49	2	71	B63	M	5	WWL	wood	wood	low	112	7S	84.1	57.6	55.2	12.8	1	1
49	2	71	B64	M	5	WWL	wood	wood	low	108	6S	78.6	56.6	48.4	12.8	2	1
49	2	83	B71	M	5	WWL	wood	wood	low	104	6A	78.8	52.4	43.2	16.8	2	1
49	2	73	R151	F	5	WWL	wood	wood	low	108	PART COND.	67.1	55.1	52.4	15.2	2	1
49	2	73	R154	F	5	WWL	wood	wood	low	122	7S	83.8	54	49.6	16	2	1
49	2	71	R53	F	5	WWL	wood	wood	low	92	PART COND.	56.5	56.9	41.6	11.2	2	1
49	2	83	R56	F	5	WWL	wood	wood	low	88	4P	66.6	60.4	51.2	8.8	2	1
49	2	83	R61	F	5	WWL	wood	wood	low	92	5S	69.6	57.1	52	12.8	2	2
49	2	83	R62	F	5	WWL	wood	wood	low	96	5S	73	54.9	43.6	14	1	1
49	2	91	R96	F	5	WWL	wood	wood	low	106	5P	73.8	60	51.2	9.2	2	1
50	2	94	B125	M	4	TTH	toy	toy	high	100	5P	72.8	59.1	47.2	9.6	1	1
50	2	94	B131	M	4	TTH	toy	toy	high	98	5X	72	58	44.4	10.4	2	1
50	2	67	B47	M	4	TTH	toy	toy	high	88	PART COND.	57.7	56.7	44.8	12	1	1
50	2	67	B50	M	4	TTH	toy	toy	high	88	3S	62	56.6	44	12	1	1
50	2	69	B52	M	4	TTH	toy	toy	high	108	5S	74.9	55.2	41.6	13.2	2	2
50	2	69	B53	M	4	TTH	toy	toy	high	.		.	.	.	.	.	.
50	2	92	R102	F	4	TTH	toy	toy	high	96	5P	70	59.2	48	9.6	3	1
50	2	92	R107	F	4	TTH	toy	toy	high	102	5S	76	56.4	44.8	12.4	3	2
50	2	66	R145	F	4	TTH	toy	toy	high	108	6S	79.2	57.5	50	12	1	1
50	2	67	R42	F	4	TTH	toy	toy	high	88	4S	63.3	57.3	41.6	10.8	1	1
50	2	67	R45	F	4	TTH	toy	toy	high	84	3P	61.2	59	46.4	9.6	2	1
50	2	69	R49	F	4	TTH	toy	toy	high	100	5X	68.8	59.1	54	10.8	3	2
50	2	69	R51	F	4	TTH	toy	toy	high	102	5S	75.3	56.1	40.4	12	3	1
50	2	66	W109	M	4	TTH	toy	toy	high	.		.	.	.	.	.	.
51	2	81	B148	M	4	WWH	wood	wood	high	120	7S	88.7	54.5	45.6	14.8	1	1
51	2	81	B149	M	4	WWH	wood	wood	high	108	7S	83.8	57.1	47.2	12	1	1
51	2	81	B151	M	4	WWH	wood	wood	high	104	6S	78.7	56.5	47.6	12.8	2	1
51	2	81	B152	M	4	WWH	wood	wood	high	108	6S	79.4	55.8	42.8	12.8	2	2
51	2	83	B69	M	4	WWH	wood	wood	high	104	6X	78.2	58	46.8	10.8	1	1
51	2	83	B70	M	4	WWH	wood	wood	high	102	6S	76.5	54	49.6	16	1	1
51	2	74	B83	M	4	WWH	wood	wood	high	104	6S	77	56.6	48.4	12.8	1	1
51	2	81	R131	F	4	WWH	wood	wood	high	100	5S	70.9	57.4	40	10.4	1	1
51	2	79	R16	F	4	WWH	wood	wood	high	80	3P	60	59.9	46	8.4	1	0
51	2	79	R21	F	4	WWH	wood	wood	high	.		.	.	.	.	.	.
51	2	83	R57	F	4	WWH	wood	wood	high	72	2S	53.1	57.7	40	10	2	3
51	2	74	R80	F	4	WWH	wood	wood	high	102	5S	73.9	57.6	48.8	11.6	2	1
51	2	74	R81	F	4	WWH	wood	wood	high	78	2P	56.7	62.9	70.4	9.2	3	1
51	2	74	R83	F	4	WWH	wood	wood	high	78	2S	55.8	57	37.2	10.4	2	1
52	2	87	B119	M	4	WTH	wood	toy	high	116	6A	77.7	53.3	44.8	16	1	0
52	2	87	B124	M	4	WTH	wood	toy	high	112	7A	84	52.5	44	16.8	1	0
52	2	80	B155	M	4	WTH	wood	toy	high	106	6S	78.7	56.4	47.2	12.8	2	1
52	2	75	B2	M	4	WTH	wood	toy	high	92	4S	67.2	56.1	43.2	12.4	2	2
52	2	75	B6	M	4	WTH	wood	toy	high	102	5P	75.6	59.3	48.4	9.6	0	0
52	2	75	B7	M	4	WTH	wood	toy	high	94	4P	66.6	59.2	45.2	9.2	2	0
52	2	75	R1	F	4	WTH	wood	toy	high	78	2P	57.9	60.9	52.4	8.4	3	1
52	2	80	R133	F	4	WTH	wood	toy	high	92	5S	69.6	57.3	50.8	12.4	1	1
52	2	80	R134	F	4	WTH	wood	toy	high	110	7S	81.1	56.9	48.4	12.4	0	0
52	2	80	R139	F	4	WTH	wood	toy	high	98	5X	69.8	58.6	50.4	10.8	2	1
52	2	84	R142	F	4	WTH	wood	toy	high	99	6P	77.1	59.9	50	9.2	2	3
52	2	84	R143	F	4	WTH	wood	toy	high	106	6P	76.5	58.9	46	9.6	1	1
52	2	84	R144	F	4	WTH	wood	toy	high	101	5P	74.4	59	46.8	9.6	1	1
52	2	84	W102	M	4	WTH	wood	toy	high	96	5S	71.5	56.5	48	12.8	0	1
53	2	91	B103	M	4	TWH	toy	wood	high	108	7S	81.9	57.2	55.2	13.2	0	0
53	2	91	B106	M	4	TWH	toy	wood	high	94	4S	66.3	57.9	50.4	11.6	2	0
53	2	91	B108	M	4	TWH	toy	wood	high	118	7S	87.5	54.8	45.6	14.4	1	0
53	2	70	B73	M	4	TWH	toy	wood	high	124	7A	91.7	53.9	51.2	16.4	1	1
53	2	70	B74	M	4	TWH	toy	wood	high	110	6S	79.4	54.7	49.6	15.2	1	1
53	2	70	B78	M	4	TWH	toy	wood	high	122	7S	85.5	54.7	49.2	15.2	1	1
53	2	68	P241	F	4	TWH	toy	wood	high	112	6S	78.3	57.8	40.4	10	1	1
53	2	91	R101	F	4	TWH	toy	wood	high	74	2P	54.2	59.4	42	8.4	2	1
53	2	68	R157	F	4	TWH	toy	wood	high	96	5S	72.3	57.6	53.2	12.4	1	0
53	2	68	R158	F	4	TWH	toy	wood	high	74	2P	52.3	58.1	38	9.2	0	0
53	2	91	R97	F	4	TWH	toy	wood	high	.		.	.	.	.	.	.
53	2	91	R98	F	4	TWH	toy	wood	high	90	5S	70.5	56.4	47.2	12.8	2	1
53	2	91	R99	F	4	TWH	toy	wood	high	104	6P	77.7	60.4	58	10	2	1
53	2	68	W121	M	4	TWH	toy	wood	high	110	7S	80.9	55.1	45.2	14	1	0
56	2	92	B112	M	4	WWL	wood	wood	low	96	5S	69.4	57.5	45.6	11.2	2	1
56	2	92	B115	M	4	WWL	wood	wood	low	106	6X	78.3	58.6	52.8	11.2	3	1
56	2	81	B146	M	4	WWL	wood	wood	low	78	2S	48.5	55.3	40	12.8	1	1
56	2	81	B147	M	4	WWL	wood	wood	low	114	7A	85	53.6	44	15.6	2	1
56	2	81	B150	M	4	WWL	wood	wood	low	104	5S	72.2	55.9	48.4	13.6	1	1
56	2	68	P242	F	4	WWL	wood	wood	low	114	7X	89.1	58.6	53.2	11.2	3	1
56	2	92	R103	F	4	WWL	wood	wood	low	94	5P	71.2	60.3	53.2	9.2	2	1
56	2	92	R105	F	4	WWL	wood	wood	low	96	5S	72.5	55.4	42.4	13.2	1	1
56	2	83	R58	F	4	WWL	wood	wood	low	88	4S	65.3	56.5	52.4	13.6	3	2
56	2	83	R59	F	4	WWL	wood	wood	low	86	4S	65.4	55.3	46.8	14	3	2
56	2	83	R60	F	4	WWL	wood	wood	low	.		.	.	.	.	.	.
56	2	83	R63	F	4	WWL	wood	wood	low	98	5S	72.7	57.2	45.6	11.6	2	2
56	2	68	W119	M	4	WWL	wood	wood	low	108	7A	82.9	53.1	41.2	15.6	3	1
56	2	68	W123	M	4	WWL	wood	wood	low	116	7S	88.7	56.6	48.8	12.8	1	1
57	2	53	B143	M	4	WTL	wood	toy	low	120	7S	85.9	55.3	53.6	15.2	1	1
57	2	75	B3	M	4	WTL	wood	toy	low	112	5P	74.1	58.7	46.8	10	1	1
57	2	75	B5	M	4	WTL	wood	toy	low	106	6X	78.2	58.5	48	10.4	2	1
57	2	76	B89	M	4	WTL	wood	toy	low	112	7S	80.8	57.8	49.6	11.6	2	1
57	2	76	B93	M	4	WTL	wood	toy	low	120	7S	83	56.6	51.2	13.2	1	0
57	2	76	B95	M	4	WTL	wood	toy	low	102	5X	75.1	58	49.2	11.2	0	1
57	2	53	R120	F	4	WTL	wood	toy	low	122	7X	85.4	58.2	50	11.2	2	1
57	2	53	R122	F	4	WTL	wood	toy	low	98	5X	71.5	58.1	49.6	11.2	1	1
57	2	53	R126	F	4	WTL	wood	toy	low	98	7S	80.5	57.8	54.4	12.4	0	0
57	2	66	R147	F	4	WTL	wood	toy	low	78	2P	57.6	59.1	42.4	8.8	1	0
57	2	66	R149	F	4	WTL	wood	toy	low	98	5S	72.2	57	51.2	12.8	0	1
57	2	66	R150	F	4	WTL	wood	toy	low	88	4X	68.1	58.8	52	10.8	1	0
57	2	75	R4	F	4	WTL	wood	toy	low	98	5P	75.3	59.6	52.8	10	1	0
57	2	66	W110	M	4	WTL	wood	toy	low	96	5S	71.1	56	44.4	12.8	1	0
58	2	92	B113	M	4	TTL	toy	toy	low	78	2S	58.8	57.7	39.6	10	1	1
58	2	92	B114	M	4	TTL	toy	toy	low	86	4S	64	55.6	44	13.2	2	1
58	2	69	B55	M	4	TTL	toy	toy	low	128	7S	98	55.4	47.2	14	2	1
58	2	69	B57	M	4	TTL	toy	toy	low	110	7A	84.1	52.9	39.6	15.6	1	1
58	2	69	B58	M	4	TTL	toy	toy	low	114	7A	86.8	51.6	40	17.2	2	1
58	2	92	R104	F	4	TTL	toy	toy	low	94	5X	70.4	58.2	50.4	11.2	2	1
58	2	92	R106	F	4	TTL	toy	toy	low	98	5S	75.6	55.7	47.2	13.6	2	1
58	2	66	R146	F	4	TTL	toy	toy	low	92	5P	69.2	58.5	42.8	9.6	0	1
58	2	86	R34	F	4	TTL	toy	toy	low	112	7X	88.2	58.8	52	10.8	0	1
58	2	86	R36	F	4	TTL	toy	toy	low	110	7S	83.5	57.3	51.2	12.4	0	1
58	2	86	R38	F	4	TTL	toy	toy	low	98	5X	73.9	58	44	10.4	1	1
58	2	66	W107	M	4	TTL	toy	toy	low	76	2P	53.3	59.2	45.2	9.2	1	1
58	2	66	W108	M	4	TTL	toy	toy	low	124	7S	84.8	54.5	48	15.2	2	0
58	2	66	W112	M	4	TTL	toy	toy	low	122	6S	80.2	55.8	45.2	13.2	1	1
59	2	84	B160	M	4	TWL	toy	wood	low	80	2P	57	60.1	40	7.2	2	1
59	2	79	R13	F	4	TWL	toy	wood	low	102	6P	77.9	60.2	54.4	9.6	1	0
59	2	79	R14	F	4	TWL	toy	wood	low	112	7P	86.1	59.5	52	10	0	0
59	2	73	R155	F	4	TWL	toy	wood	low	94	5X	72.2	58.1	44.8	10.4	2	1
59	2	93	R22	F	4	TWL	toy	wood	low	82	4P	65.6	59.3	46	9.2	2	1
59	2	93	R23	F	4	TWL	toy	wood	low	90	4P	67.5	60.5	52	8.8	2	1
59	2	78	R28	F	4	TWL	toy	wood	low	108	7X	81.3	58.2	48	10.8	1	1
59	2	78	R29	F	4	TWL	toy	wood	low	106	7S	81.5	56.6	46.4	12.4	2	1
59	2	84	W101	M	4	TWL	toy	wood	low	108	6S	79.4	56.2	50.8	13.6	2	1
59	2	84	W104	M	4	TWL	toy	wood	low	120	7S	85.7	55.6	42	12.8	1	1
59	2	84	W106	M	4	TWL	toy	wood	low	120	5S	76.2	57	46.4	12	2	1
59	2	73	W114	M	4	TWL	toy	wood	low	92	4S	66.3	57.4	40	10.4	1	0
59	2	73	W117	M	4	TWL	toy	wood	low	102	6S	77.2	55.1	47.6	14.4	1	1
59	2	73	W118	M	4	TWL	toy	wood	low	108	5S	72.3	56.3	44	12.4	1	1

## Sheet: Wood
Days	Week	Weekall	Rep	Stage	WEnrich	Diet	Treatment	Block	Pen	EnrichID	lengthday	wgtday
15	3	3	1	W	.	Low	WTL	1	2	a	0.00666667	0.00106667
15	3	3	1	W	.	Low	WWL	1	3	b	0.0133333	0.00333333
15	3	3	1	W	.	High	WTH	1	7	c	0	0.0052
15	3	3	1	W	.	High	WWH	1	8	d	-0.00666667	0.0044
15	3	3	1	W	.	Low	WWL	2	10	e	-0.0133333	0.00213333
15	3	3	1	W	.	Low	WTL	2	11	f	0.0133333	0.0044
15	3	3	1	W	.	High	WTH	2	16	g	0.0133333	0.00106667
15	3	3	1	W	.	High	WWH	2	17	h	0.0133333	0.00133333
15	3	3	1	W	.	Low	WWL	3	21	i	0	0.00506667
15	3	3	1	W	.	Low	WTL	3	22	j	0	0.00293333
15	3	3	1	W	.	High	WTH	3	28	k	0.0133333	0.00306667
15	3	3	1	W	.	High	WWH	3	29	l	0.00666667	0.00213333
14	5	5	1	W	.	Low	WTL	1	2	a	-0.00714286	0.00414286
14	5	5	1	W	.	Low	WWL	1	3	b	-0.0142857	0.00742857
14	5	5	1	W	.	High	WTH	1	7	c	0.0142857	0
14	5	5	1	W	.	High	WWH	1	8	d	-0.00714286	0.00242857
14	5	5	1	W	.	Low	WWL	2	10	e	0.00714286	0.00385714
14	5	5	1	W	.	Low	WTL	2	11	f	-0.00714286	0.00428571
14	5	5	1	W	.	High	WTH	2	16	g	0.0142857	-0.00142857
14	5	5	1	W	.	High	WWH	2	17	h	0.00714286	0.00685714
14	5	5	1	W	.	Low	WWL	3	21	i	0.0142857	0.00771429
14	5	5	1	W	.	Low	WTL	3	22	j	0	0.000857143
14	5	5	1	W	.	High	WTH	3	28	k	0	-0.000428571
14	5	5	1	W	.	High	WWH	3	29	l	0	-0.000285714
16	7	7	1	W	.	Low	WTL	1	2	a	0.00625	0.008875
16	7	7	1	W	.	Low	WWL	1	3	b	0.675	0.014
16	7	7	1	W	.	High	WTH	1	7	c	-0.0125	0.01
16	7	7	1	W	.	High	WWH	1	8	d	0.0125	0.00425
16	7	7	1	W	.	Low	WWL	2	10	e	-0.00625	0.011625
16	7	7	1	W	.	Low	WTL	2	11	f	0.6625	0.009125
16	7	7	1	W	.	High	WTH	2	16	g	-0.00625	0.004125
16	7	7	1	W	.	High	WWH	2	17	h	0.0125	0.002375
16	7	7	1	W	.	Low	WWL	3	21	i	0.675	0.010625
16	7	7	1	W	.	Low	WTL	3	22	j	0.0125	0.006375
16	7	7	1	W	.	High	WTH	3	28	k	0	0.0075
16	7	7	1	W	.	High	WWH	3	29	l	-0.00625	0.0045
4	8	8	1	W	.	Low	WTL	1	2	a	-0.05	0.0065
4	8	8	1	W	.	Low	WWL	1	3	b	0.85	0.0065
4	8	8	1	W	.	High	WTH	1	7	c	0	0.018
4	8	8	1	W	.	High	WWH	1	8	d	0	0.017
4	8	8	1	W	.	Low	WWL	2	10	e	-0.05	0.0225
4	8	8	1	W	.	Low	WTL	2	11	f	0.875	0.0105
4	8	8	1	W	.	High	WTH	2	16	g	0.025	0.0065
4	8	8	1	W	.	High	WWH	2	17	h	-0.075	0.017
4	8	8	1	W	.	Low	WWL	3	21	i	0.5	0.0175
4	8	8	1	W	.	Low	WTL	3	22	j	-0.05	0.0125
4	8	8	1	W	.	High	WTH	3	28	k	-0.025	0.007
4	8	8	1	W	.	High	WWH	3	29	l	0	0.0095
10	1	9	1	F	Toy	Low	TWL	1	0	a	0	0.011
10	1	9	1	F	Wood	Low	WWL	1	3	b	0.02	0.0276
10	1	9	1	F	Toy	High	TWH	1	6	c	0.01	0.0122
10	1	9	1	F	Wood	High	WWH	1	8	d	0.01	0.0106
10	1	9	1	F	Wood	Low	WWL	2	10	e	0.01	0.0084
10	1	9	1	F	Toy	Low	TWL	2	12	f	0	0.025
10	1	9	1	F	Wood	High	WWH	2	17	g	0.01	0.0154
10	1	9	1	F	Toy	High	TWH	2	19	h	0	0.011
10	1	9	1	F	Wood	Low	WWL	3	21	i	0	0.0106
10	1	9	1	F	Toy	Low	TWL	3	23	j	0.01	0.0198
10	1	9	1	F	Toy	High	TWH	3	27	k	0	0.0052
10	1	9	1	F	Wood	High	WWH	3	29	l	0	0.0168
10	2	10	1	F	Toy	Low	TWL	1	0	a	0.02	0.0158
10	2	10	1	F	Wood	Low	WWL	1	3	b	0.02	0.0188
10	2	10	1	F	Toy	High	TWH	1	6	c	1.58	0.0262
10	2	10	1	F	Wood	High	WWH	1	8	d	0	0.0096
10	2	10	1	F	Wood	Low	WWL	2	10	e	-0.01	0.0022
10	2	10	1	F	Toy	Low	TWL	2	12	f	2.58	0.0244
10	2	10	1	F	Wood	High	WWH	2	17	g	0.02	0.0106
10	2	10	1	F	Toy	High	TWH	2	19	h	0.03	0.0104
10	2	10	1	F	Wood	Low	WWL	3	21	i	0	0.0096
10	2	10	1	F	Toy	Low	TWL	3	23	j	0	0.0094
10	2	10	1	F	Toy	High	TWH	3	27	k	0	0.002
10	2	10	1	F	Wood	High	WWH	3	29	l	0	0.0256
8	4	12	1	F	Toy	Low	TWL	1	0	a	1.7625	0.01575
8	4	12	1	F	Wood	Low	WWL	1	3	b	2.9125	0.0185
8	4	12	1	F	Toy	High	TWH	1	6	c	2	0.02325
8	4	12	1	F	Wood	High	WWH	1	8	d	0	-0.00075
8	4	12	1	F	Wood	Low	WWL	2	10	e	0.025	0.007
8	4	12	1	F	Toy	Low	TWL	2	12	f	2.275	0.023
8	4	12	1	F	Wood	High	WWH	2	17	g	1.325	0.0055
8	4	12	1	F	Toy	High	TWH	2	19	h	1.0875	0.0155
8	4	12	1	F	Wood	Low	WWL	3	21	i	0	0.0085
8	4	12	1	F	Toy	Low	TWL	3	23	j	0.9375	0.016
8	4	12	1	F	Toy	High	TWH	3	27	k	0	0.0035
8	4	12	1	F	Wood	High	WWH	3	29	l	2.775	0.035
8	6	14	1	F	Toy	Low	TWL	2	12	f	8.25	0.0775
15	7	15	1	F	Toy	Low	TWL	1	0	a	0.793333	0.00746667
15	7	15	1	F	Wood	Low	WWL	1	3	b	1.41333	0.00746667
15	7	15	1	F	Toy	High	TWH	1	6	c	3	0.0321333
15	7	15	1	F	Wood	High	WWH	1	8	d	0	0.0008
15	7	15	1	F	Wood	Low	WWL	2	10	e	-0.00666667	0.0048
7	7	15	1	F	Toy	Low	TWL	2	12	f2	0	0.0168571
15	7	15	1	F	Wood	High	WWH	2	17	g	0.173333	0.00133333
15	7	15	1	F	Toy	High	TWH	2	19	h	2.31333	0.0278667
15	7	15	1	F	Wood	Low	WWL	3	21	i	2.4	0.028
15	7	15	1	F	Toy	Low	TWL	3	23	j	1.8	0.0204
15	7	15	1	F	Toy	High	TWH	3	27	k	0	0.00946667
15	7	15	1	F	Wood	High	WWH	3	29	l	0.8	0.0129333
11	8	16	1	F	Toy	High	TWH	2	19	h	6.02727	0.0663636
11	8	16	1	F	Wood	Low	WWL	3	21	i	6.72727	0.088
11	8	16	1	F	Wood	High	WWH	3	29	l	6.89091	0.0845455
15	9	17	1	F	Toy	Low	TWL	1	0	a	0.1	0.00773333
15	9	17	1	F	Wood	Low	WWL	1	3	b	0.166667	0.0101333
15	2	17	1	F	Toy	High	TWH	1	6	c2	1.4	0.0313333
15	9	17	1	F	Wood	High	WWH	1	8	d	0	0.000133333
15	9	17	1	F	Wood	Low	WWL	2	10	e	1.84667	0.0256
15	9	17	1	F	Toy	Low	TWL	2	12	f2	0	0.00946667
15	9	17	1	F	Wood	High	WWH	2	17	g	0.46	0.0056
9	2	17	1	F	Toy	High	TWH	2	19	h2	0.0111111	0.0168889
9	2	17	1	F	Wood	Low	WWL	3	21	i2	0	0.04
20	9	17	1	F	Toy	Low	TWL	3	23	j	1.075	0.0168
20	9	17	1	F	Toy	High	TWH	3	27	k	1.885	0.0242
9	2	17	1	F	Wood	High	WWH	3	29	l2	0	0.0191111
16	3	3	2	W	.	High	WWH	6	30	y	0.00625	0.004875
16	3	3	2	W	.	High	WTH	6	31	x	0	0.003375
16	3	3	2	W	.	Low	WTL	6	37	w	0.00625	-0.00275
16	3	3	2	W	.	Low	WWL	6	38	u	0.00625	0.0005
16	3	3	2	W	.	High	WWH	5	42	t	0.00625	0.007
16	3	3	2	W	.	High	WTH	5	43	s	-6.2375	0.002625
16	3	3	2	W	.	Low	WTL	5	48	r	0	0.002375
16	3	3	2	W	.	Low	WWL	5	49	q	0	0.001875
16	3	3	2	W	.	High	WWH	4	51	p	-0.00625	0.00275
16	3	3	2	W	.	High	WTH	4	52	o	0.00625	-0.0005
16	3	3	2	W	.	Low	WWL	4	56	n	0	-0.000125
16	3	3	2	W	.	Low	WTL	4	57	m	0	0.001375
14	5	5	2	W	.	High	WWH	6	30	y	-0.00714286	0.00314286
14	5	5	2	W	.	High	WTH	6	31	x	0.00714286	0.000285714
14	5	5	2	W	.	Low	WTL	6	37	w	0	0.00657143
14	5	5	2	W	.	Low	WWL	6	38	u	-0.00714286	0.00185714
14	5	5	2	W	.	High	WWH	5	42	t	0.692857	0.0124286
14	5	5	2	W	.	High	WTH	5	43	s	-0.00714286	0.000571429
14	5	5	2	W	.	Low	WTL	5	48	r	0	0.00171429
14	5	5	2	W	.	Low	WWL	5	49	q	0.00714286	0.000285714
14	5	5	2	W	.	High	WWH	4	51	p	0	0.00714286
14	5	5	2	W	.	High	WTH	4	52	o	0.00714286	0.00228571
14	5	5	2	W	.	Low	WWL	4	56	n	0.00714286	0.004
14	5	5	2	W	.	Low	WTL	4	57	m	0.0142857	0.00871429
13	7	7	2	W	.	High	WWH	6	30	y	0.0153846	0.00753846
13	7	7	2	W	.	High	WTH	6	31	x	-0.00769231	0.00184615
13	7	7	2	W	.	Low	WTL	6	37	w	0.00769231	0.00123077
13	7	7	2	W	.	Low	WWL	6	38	u	0.0230769	0.00353846
13	7	7	2	W	.	High	WWH	5	42	t	0.0538462	0.014
13	7	7	2	W	.	High	WTH	5	43	s	0	0.000923077
13	7	7	2	W	.	Low	WTL	5	48	r	0	0.00169231
13	7	7	2	W	.	Low	WWL	5	49	q	-0.00769231	0.00184615
13	7	7	2	W	.	High	WWH	4	51	p	0.0153846	0.00138462
13	7	7	2	W	.	High	WTH	4	52	o	0	0.00323077
13	7	7	2	W	.	Low	WWL	4	56	n	0.223077	0.0176923
13	7	7	2	W	.	Low	WTL	4	57	m	1.83077	0.0196923
6	8	8	2	W	.	High	WWH	6	30	y	1.46667	0.0153333
6	8	8	2	W	.	High	WTH	6	31	x	0	0.00133333
6	8	8	2	W	.	Low	WTL	6	37	w	0.0166667	-0.001
6	8	8	2	W	.	Low	WWL	6	38	u	0	0.001
6	8	8	2	W	.	High	WWH	5	42	t	5.6	0.026
6	8	8	2	W	.	High	WTH	5	43	s	0.0333333	-0.001
6	8	8	2	W	.	Low	WTL	5	48	r	0.0333333	-0.002
6	8	8	2	W	.	Low	WWL	5	49	q	0	-0.00133333
6	8	8	2	W	.	High	WWH	4	51	p	-0.0333333	-0.00166667
6	8	8	2	W	.	High	WTH	4	52	o	-0.0166667	0.00866667
6	8	8	2	W	.	Low	WWL	4	56	n	0.45	0.0116667
6	8	8	2	W	.	Low	WTL	4	57	m	0.583333	0.0126667
16	2	10	2	F	Wood	High	WWH	6	30	m	0.00625	0.00525
16	2	10	2	F	Toy	High	TWH	6	32	n	0	0.005625
16	2	10	2	F	Toy	Low	TWL	6	36	o	0.00625	0.001875
16	2	10	2	F	Wood	Low	WWL	6	38	p	0	0.009375
16	2	10	2	F	Toy	High	TWH	5	40	q	0	-0.003375
16	2	10	2	F	Wood	High	WWH	5	42	r	0	0.00275
16	2	10	2	F	Toy	Low	TWL	5	47	s	0	0.00125
16	2	10	2	F	Wood	Low	WWL	5	49	t	0.0125	0.000375
16	2	10	2	F	Wood	High	WWH	4	51	u	0	0.0015
16	2	10	2	F	Toy	High	TWH	4	53	w	0.00625	0.004375
16	2	10	2	F	Wood	Low	WWL	4	56	x	0	0.003125
16	2	10	2	F	Toy	Low	TWL	4	59	y	0.0125	-0.003625
13	4	12	2	F	Wood	High	WWH	6	30	m	-0.00769231	0.002
13	4	12	2	F	Toy	High	TWH	6	32	n	0	0.00569231
13	4	12	2	F	Toy	Low	TWL	6	36	o	0.00769231	0.00707692
13	4	12	2	F	Wood	Low	WWL	6	38	p	0.830769	0.00907692
13	4	12	2	F	Toy	High	TWH	5	40	q	0	0.00215385
13	4	12	2	F	Wood	High	WWH	5	42	r	0	0.0103077
13	4	12	2	F	Toy	Low	TWL	5	47	s	-0.00769231	0.00584615
13	4	12	2	F	Wood	Low	WWL	5	49	t	0.176923	0.0103077
13	4	12	2	F	Wood	High	WWH	4	51	u	0	0.000769231
13	4	12	2	F	Toy	High	TWH	4	53	w	-0.00769231	0.0104615
13	4	12	2	F	Wood	Low	WWL	4	56	x	0	-0.000615385
13	4	12	2	F	Toy	Low	TWL	4	59	y	-0.0153846	0.0110769
11	6	14	2	F	Wood	High	WWH	6	30	m	-0.00909091	0.000363636
11	6	14	2	F	Toy	High	TWH	6	32	n	-0.0181818	0.00272727
11	6	14	2	F	Toy	Low	TWL	6	36	o	-0.00909091	0.00363636
11	6	14	2	F	Wood	Low	WWL	6	38	p	0.0818182	0.00236364
11	6	14	2	F	Toy	High	TWH	5	40	q	0	0.0138182
11	6	14	2	F	Wood	High	WWH	5	42	r	0	-0.000727273
11	6	14	2	F	Toy	Low	TWL	5	47	s	0	0.0105455
11	6	14	2	F	Wood	Low	WWL	5	49	t	0.136364	0.00672727
11	6	14	2	F	Wood	High	WWH	4	51	u	0	-0.00254545
11	6	14	2	F	Toy	High	TWH	4	53	w	1.72727	0.0118182
11	6	14	2	F	Wood	Low	WWL	4	56	x	0	0.00145455
11	6	14	2	F	Toy	Low	TWL	4	59	y	0.0181818	0.00872727
7	7	15	2	F	Wood	High	WWH	6	30	m	-0.0285714	-0.000285714
7	7	15	2	F	Toy	High	TWH	6	32	n	0.0285714	0.00628571
7	7	15	2	F	Toy	Low	TWL	6	36	o	-0.0142857	0.004
7	7	15	2	F	Wood	Low	WWL	6	38	p	0.685714	0.00542857
7	7	15	2	F	Toy	High	TWH	5	40	q	0	0.00314286
7	7	15	2	F	Wood	High	WWH	5	42	r	0	0.00542857
7	7	15	2	F	Toy	Low	TWL	5	47	s	2.11429	0.016
7	7	15	2	F	Wood	Low	WWL	5	49	t	2.4	0.0302857
7	7	15	2	F	Wood	High	WWH	4	51	u	0	0.00742857
7	7	15	2	F	Toy	High	TWH	4	53	w	0.357143	0.00971429
7	7	15	2	F	Wood	Low	WWL	4	56	x	0	0.00142857
7	7	15	2	F	Toy	Low	TWL	4	59	y	-0.0285714	0.00428571
10	9	17	2	F	Wood	High	WWH	6	30	m	0.03	-0.003
10	9	17	2	F	Toy	High	TWH	6	32	n	0	-0.0006
10	9	17	2	F	Toy	Low	TWL	6	36	o	-0.01	-0.0006
10	9	17	2	F	Wood	Low	WWL	6	38	p	0.11	0.0058
10	9	17	2	F	Toy	High	TWH	5	40	q	0	0
10	9	17	2	F	Wood	High	WWH	5	42	r	0	-0.0014
10	9	17	2	F	Toy	Low	TWL	5	47	s	0.06	0.0126
10	9	17	2	F	Wood	Low	WWL	5	49	t	0.47	0.012
10	9	17	2	F	Wood	High	WWH	4	51	u	0.01	-0.0008
10	9	17	2	F	Toy	High	TWH	4	53	w	0.24	0.0024
10	9	17	2	F	Wood	Low	WWL	4	56	x	0	-0.0026
10	9	17	2	F	Toy	Low	TWL	4	59	y	0.01	-0.0008

## Sheet: Toy
Day	Week	Weekall	Rep	Stage	Wenrich	Diet	Treatment	block	Pen	EnrichID	wgtloss	lossday
15	3	3	1	W	.	Low	TWL	1	0	T1	-0.006	-0.0004
15	3	3	1	W	.	Low	TTL	1	1	T2	-0.014	-0.000933333
15	3	3	1	W	.	High	TWH	1	6	T3	0.014	0.000933333
15	3	3	1	W	.	High	TTH	1	9	T4	0.006	0.0004
15	3	3	1	W	.	Low	TWL	2	12	T5	-0.008	-0.000533333
15	3	3	1	W	.	Low	TTL	2	13	T6	0.034	0.00226667
15	3	3	1	W	.	High	TTH	2	18	T7	0.012	0.0008
15	3	3	1	W	.	High	TWH	2	19	T8	0	0
15	3	3	1	W	.	Low	TTL	3	20	T9	-0.002	-0.000133333
15	3	3	1	W	.	Low	TWL	3	23	T10	0.016	0.00106667
15	3	3	1	W	.	High	TTH	3	26	T11	0.006	0.0004
15	3	3	1	W	.	High	TWH	3	27	T12	-0.002	-0.000133333
14	5	5	1	W	.	Low	TWL	1	0	T1	0.022	0.00157143
14	5	5	1	W	.	Low	TTL	1	1	T2	0	0
14	5	5	1	W	.	High	TWH	1	6	T3	-0.002	-0.000142857
14	5	5	1	W	.	High	TTH	1	9	T4	-0.002	-0.000142857
14	5	5	1	W	.	Low	TWL	2	12	T5	0.002	0.000142857
14	5	5	1	W	.	Low	TTL	2	13	T6	0	0
14	5	5	1	W	.	High	TTH	2	18	T7	0.006	0.000428571
14	5	5	1	W	.	High	TWH	2	19	T8	-0.002	-0.000142857
14	5	5	1	W	.	Low	TTL	3	20	T9	-0.002	-0.000142857
14	5	5	1	W	.	Low	TWL	3	23	T10	0.002	0.000142857
14	5	5	1	W	.	High	TTH	3	26	T11	-0.002	-0.000142857
14	5	5	1	W	.	High	TWH	3	27	T12	0.004	0.000285714
16	7	7	1	W	.	Low	TWL	1	0	T1	0.036	0.00225
16	7	7	1	W	.	Low	TTL	1	1	T2	0.004	0.00025
16	7	7	1	W	.	High	TWH	1	6	T3	0.004	0.00025
16	7	7	1	W	.	High	TTH	1	9	T4	0.01	0.000625
16	7	7	1	W	.	Low	TWL	2	12	T5	0.004	0.00025
16	7	7	1	W	.	Low	TTL	2	13	T6	0.01	0.000625
16	7	7	1	W	.	High	TTH	2	18	T7	0.024	0.0015
16	7	7	1	W	.	High	TWH	2	19	T8	0.004	0.00025
16	7	7	1	W	.	Low	TTL	3	20	T9	0.018	0.001125
16	7	7	1	W	.	Low	TWL	3	23	T10	-0.008	-0.0005
16	7	7	1	W	.	High	TTH	3	26	T11	0.026	0.001625
16	7	7	1	W	.	High	TWH	3	27	T12	0.018	0.001125
5	8	8	1	W	.	Low	TWL	1	0	T1	0.01	0.002
5	8	8	1	W	.	Low	TTL	1	1	T2	0.006	0.0012
5	8	8	1	W	.	High	TWH	1	6	T3	0.01	0.002
5	8	8	1	W	.	High	TTH	1	9	T4	0.002	0.0004
5	8	8	1	W	.	Low	TWL	2	12	T5	0.008	0.0016
5	8	8	1	W	.	Low	TTL	2	13	T6	0	0
5	8	8	1	W	.	High	TTH	2	18	T7	0.012	0.0024
5	8	8	1	W	.	High	TWH	2	19	T8	0.006	0.0012
5	8	8	1	W	.	Low	TTL	3	20	T9	0.014	0.0028
5	8	8	1	W	.	Low	TWL	3	23	T10	0.044	0.0088
5	8	8	1	W	.	High	TTH	3	26	T11	-0.018	-0.0036
5	8	8	1	W	.	High	TWH	3	27	T12	0	0
9	1	9	1	F	Toy	Low	TTL	1	1	T1	-0.008	-0.000888889
9	1	9	1	F	Wood	Low	WTL	1	2	T2	-0.008	-0.000888889
9	1	9	1	F	Wood	High	WTH	1	7	T3	0.02	0.00222222
9	1	9	1	F	Toy	High	TTH	1	9	T4	0.056	0.00622222
9	1	9	1	F	Wood	Low	WTL	2	11	T5	0.006	0.000666667
9	1	9	1	F	Toy	Low	TTL	2	13	T6	0.05	0.00555556
9	1	9	1	F	Wood	High	WTH	2	16	T7	0.006	0.000666667
9	1	9	1	F	Toy	High	TTH	2	18	T8	0.022	0.00244444
9	1	9	1	F	Toy	Low	TTL	3	20	T9	-0.004	-0.000444444
9	1	9	1	F	Wood	Low	WTL	3	22	T10	0.014	0.00155556
9	1	9	1	F	Toy	High	TTH	3	26	T11	0.006	0.000666667
9	1	9	1	F	Wood	High	WTH	3	28	T12	0.004	0.000444444
10	2	10	1	F	Toy	Low	TTL	1	1	T1	0.014	0.0014
10	2	10	1	F	Wood	Low	WTL	1	2	T2	-0.004	-0.0004
10	2	10	1	F	Wood	High	WTH	1	7	T3	-0.008	-0.0008
10	2	10	1	F	Toy	High	TTH	1	9	T4	0.018	0.0018
10	2	10	1	F	Wood	Low	WTL	2	11	T5	0.006	0.0006
10	2	10	1	F	Toy	Low	TTL	2	13	T6	-0.008	-0.0008
10	2	10	1	F	Wood	High	WTH	2	16	T7	0.026	0.0026
10	2	10	1	F	Toy	High	TTH	2	18	T8	0.056	0.0056
10	2	10	1	F	Toy	Low	TTL	3	20	T9	0.034	0.0034
10	2	10	1	F	Wood	Low	WTL	3	22	T10	0.016	0.0016
10	2	10	1	F	Toy	High	TTH	3	26	T11	0.046	0.0046
10	2	10	1	F	Wood	High	WTH	3	28	T12	0.01	0.001
8	4	12	1	F	Toy	Low	TTL	1	1	T1	0.026	0.00325
8	4	12	1	F	Wood	Low	WTL	1	2	T2	0.03	0.00375
8	4	12	1	F	Wood	High	WTH	1	7	T3	0.064	0.008
8	4	12	1	F	Toy	High	TTH	1	9	T4	0.05	0.00625
8	4	12	1	F	Wood	Low	WTL	2	11	T5	0.028	0.0035
8	4	12	1	F	Toy	Low	TTL	2	13	T6	0.04	0.005
8	4	12	1	F	Wood	High	WTH	2	16	T7	0.058	0.00725
8	4	12	1	F	Toy	High	TTH	2	18	T8	0.064	0.008
8	4	12	1	F	Toy	Low	TTL	3	20	T9	0.03	0.00375
8	4	12	1	F	Wood	Low	WTL	3	22	T10	0.012	0.0015
8	4	12	1	F	Toy	High	TTH	3	26	T11	0.036	0.0045
8	4	12	1	F	Wood	High	WTH	3	28	T12	0.02	0.0025
15	7	15	1	F	Toy	Low	TTL	1	1	T1	0.034	0.00226667
15	7	15	1	F	Wood	Low	WTL	1	2	T2	0.042	0.0028
15	7	15	1	F	Wood	High	WTH	1	7	T3	0.044	0.00293333
15	7	15	1	F	Toy	High	TTH	1	9	T4	0.022	0.00146667
15	7	15	1	F	Wood	Low	WTL	2	11	T5	0.046	0.00306667
15	7	15	1	F	Toy	Low	TTL	2	13	T6	0.08	0.00533333
15	7	15	1	F	Wood	High	WTH	2	16	T7	0.086	0.00573333
15	7	15	1	F	Toy	High	TTH	2	18	T8	0.058	0.00386667
15	7	15	1	F	Toy	Low	TTL	3	20	T9	0.04	0.00266667
15	7	15	1	F	Wood	Low	WTL	3	22	T10	0.04	0.00266667
15	7	15	1	F	Toy	High	TTH	3	26	T11	0.077	0.00513333
15	7	15	1	F	Wood	High	WTH	3	28	T12	0.046	0.00306667
15	9	17	1	F	Toy	Low	TTL	1	1	T1	0.05	0.00333333
15	9	17	1	F	Wood	Low	WTL	1	2	T2	0.042	0.0028
15	9	17	1	F	Wood	High	WTH	1	7	T3	0.06	0.004
15	9	17	1	F	Toy	High	TTH	1	9	T4	0.032	0.00213333
15	9	17	1	F	Wood	Low	WTL	2	11	T5	0.064	0.00426667
15	9	17	1	F	Toy	Low	TTL	2	13	T6	0.064	0.00426667
15	9	17	1	F	Wood	High	WTH	2	16	T7	0.09	0.006
20	9	17	1	F	Toy	High	TTH	2	18	T8	0.06	0.003
20	9	17	1	F	Toy	Low	TTL	3	20	T9	0.04	0.002
20	9	17	1	F	Wood	Low	WTL	3	22	T10	0.042	0.0021
20	9	17	1	F	Toy	High	TTH	3	26	T11	0.071	0.00355
20	9	17	1	F	Wood	High	WTH	3	28	T12	0.062	0.0031
16	3	3	2	W	.	High	TWH	6	32	T13	0.032	0.002
16	3	3	2	W	.	High	TTH	6	33	T14	0.032	0.002
16	3	3	2	W	.	Low	TWL	6	36	T15	0.028	0.00175
16	3	3	2	W	.	Low	TTL	6	39	T16	-0.01	-0.000625
16	3	3	2	W	.	High	TWH	5	40	T17	0.008	0.0005
16	3	3	2	W	.	High	TTH	5	41	T18	0.02	0.00125
16	3	3	2	W	.	Low	TTL	5	46	T19	0.03	0.001875
16	3	3	2	W	.	Low	TWL	5	47	T20	0.028	0.00175
16	3	3	2	W	.	High	TTH	4	50	T21	0.008	0.0005
16	3	3	2	W	.	High	TWH	4	53	T22	0.066	0.004125
16	3	3	2	W	.	Low	TTL	4	58	T23	0.002	0.000125
16	3	3	2	W	.	Low	TWL	4	59	T24	0.002	0.000125
14	5	5	2	W	.	High	TWH	6	32	T13	-0.008	-0.000571429
14	5	5	2	W	.	High	TTH	6	33	T14	-0.006	-0.000428571
14	5	5	2	W	.	Low	TWL	6	36	T15	0.002	0.000142857
14	5	5	2	W	.	Low	TTL	6	39	T16	0.004	0.000285714
14	5	5	2	W	.	High	TWH	5	40	T17	-0.002	-0.000142857
14	5	5	2	W	.	High	TTH	5	41	T18	-0.008	-0.000571429
14	5	5	2	W	.	Low	TTL	5	46	T19	-0.002	-0.000142857
14	5	5	2	W	.	Low	TWL	5	47	T20	-0.004	-0.000285714
14	5	5	2	W	.	High	TTH	4	50	T21	-0.002	-0.000142857
14	5	5	2	W	.	High	TWH	4	53	T22	-0.004	-0.000285714
14	5	5	2	W	.	Low	TTL	4	58	T23	0	0
14	5	5	2	W	.	Low	TWL	4	59	T24	0	0
13	7	7	2	W	.	High	TWH	6	32	T13	0.004	0.000307692
13	7	7	2	W	.	High	TTH	6	33	T14	0.004	0.000307692
13	7	7	2	W	.	Low	TWL	6	36	T15	0.002	0.000153846
13	7	7	2	W	.	Low	TTL	6	39	T16	-0.006	-0.000461538
13	7	7	2	W	.	High	TWH	5	40	T17	0.002	0.000153846
13	7	7	2	W	.	High	TTH	5	41	T18	-0.002	-0.000153846
13	7	7	2	W	.	Low	TTL	5	46	T19	0.01	0.000769231
13	7	7	2	W	.	Low	TWL	5	47	T20	0	0
13	7	7	2	W	.	High	TTH	4	50	T21	0.008	0.000615385
13	7	7	2	W	.	High	TWH	4	53	T22	0.008	0.000615385
13	7	7	2	W	.	Low	TTL	4	58	T23	0.012	0.000923077
13	7	7	2	W	.	Low	TWL	4	59	T24	0.008	0.000615385
6	8	8	2	W	.	High	TWH	6	32	T13	0.008	0.00133333
6	8	8	2	W	.	High	TTH	6	33	T14	0.014	0.00233333
6	8	8	2	W	.	Low	TWL	6	36	T15	0.014	0.00233333
6	8	8	2	W	.	Low	TTL	6	39	T16	0.008	0.00133333
6	8	8	2	W	.	High	TWH	5	40	T17	-0.004	-0.000666667
6	8	8	2	W	.	High	TTH	5	41	T18	0.006	0.001
6	8	8	2	W	.	Low	TTL	5	46	T19	0.012	0.002
6	8	8	2	W	.	Low	TWL	5	47	T20	0.008	0.00133333
6	8	8	2	W	.	High	TTH	4	50	T21	0	0
6	8	8	2	W	.	High	TWH	4	53	T22	0.006	0.001
6	8	8	2	W	.	Low	TTL	4	58	T23	0.008	0.00133333
6	8	8	2	W	.	Low	TWL	4	59	T24	0.01	0.00166667
16	2	10	2	F	Wood	High	WTH	6	31	T13	0.028	0.00175
16	2	10	2	F	Toy	High	TTH	6	33	T14	0.038	0.002375
16	2	10	2	F	Wood	Low	WTL	6	37	T15	0.012	0.00075
16	2	10	2	F	Toy	Low	TTL	6	39	T16	-0.014	-0.000875
16	2	10	2	F	Toy	High	TTH	5	41	T17	0.018	0.001125
16	2	10	2	F	Wood	High	WTH	5	43	T18	0.034	0.002125
16	2	10	2	F	Toy	Low	TTL	5	46	T19	0.044	0.00275
16	2	10	2	F	Wood	Low	WTL	5	48	T20	0.032	0.002
16	2	10	2	F	Toy	High	TTH	4	50	T21	-0.016	-0.001
16	2	10	2	F	Wood	High	WTH	4	52	T22	0.078	0.004875
16	2	10	2	F	Wood	Low	WTL	4	57	T23	0.048	0.003
16	2	10	2	F	Toy	Low	TTL	4	58	T24	-0.004	-0.00025
13	4	12	2	F	Wood	High	WTH	6	31	T13	0.01	0.000769231
13	4	12	2	F	Toy	High	TTH	6	33	T14	0.028	0.00215385
13	4	12	2	F	Wood	Low	WTL	6	37	T15	0.034	0.00261539
13	4	12	2	F	Toy	Low	TTL	6	39	T16	0.022	0.00169231
13	4	12	2	F	Toy	High	TTH	5	41	T17	0.026	0.002
13	4	12	2	F	Wood	High	WTH	5	43	T18	0.02	0.00153846
13	4	12	2	F	Toy	Low	TTL	5	46	T19	0.04	0.00307692
13	4	12	2	F	Wood	Low	WTL	5	48	T20	0.016	0.00123077
13	4	12	2	F	Toy	High	TTH	4	50	T21	0.012	0.000923077
13	4	12	2	F	Wood	High	WTH	4	52	T22	0.028	0.00215385
13	4	12	2	F	Wood	Low	WTL	4	57	T23	0.032	0.00246154
13	4	12	2	F	Toy	Low	TTL	4	58	T24	0.022	0.00169231
11	6	14	2	F	Wood	High	WTH	6	31	T13	0.016	0.00145455
11	6	14	2	F	Toy	High	TTH	6	33	T14	0.032	0.00290909
11	6	14	2	F	Wood	Low	WTL	6	37	T15	0.014	0.00127273
11	6	14	2	F	Toy	Low	TTL	6	39	T16	0.01	0.000909091
11	6	14	2	F	Toy	High	TTH	5	41	T17	0.024	0.00218182
11	6	14	2	F	Wood	High	WTH	5	43	T18	0.02	0.00181818
11	6	14	2	F	Toy	Low	TTL	5	46	T19	0.008	0.000727273
11	6	14	2	F	Wood	Low	WTL	5	48	T20	0.022	0.002
11	6	14	2	F	Toy	High	TTH	4	50	T21	0.006	0.000545455
11	6	14	2	F	Wood	High	WTH	4	52	T22	0.046	0.00418182
11	6	14	2	F	Wood	Low	WTL	4	57	T23	0.048	0.00436364
11	6	14	2	F	Toy	Low	TTL	4	58	T24	0.044	0.004
7	7	15	2	F	Wood	High	WTH	6	31	T13	0.018	0.00257143
7	7	15	2	F	Toy	High	TTH	6	33	T14	0.026	0.00371429
7	7	15	2	F	Wood	Low	WTL	6	37	T15	0.02	0.00285714
7	7	15	2	F	Toy	Low	TTL	6	39	T16	0.016	0.00228571
7	7	15	2	F	Toy	High	TTH	5	41	T17	0.022	0.00314286
7	7	15	2	F	Wood	High	WTH	5	43	T18	0.012	0.00171429
7	7	15	2	F	Toy	Low	TTL	5	46	T19	0.016	0.00228571
7	7	15	2	F	Wood	Low	WTL	5	48	T20	0.014	0.002
7	7	15	2	F	Toy	High	TTH	4	50	T21	-0.002	-0.000285714
7	7	15	2	F	Wood	High	WTH	4	52	T22	0.05	0.00714286
7	7	15	2	F	Wood	Low	WTL	4	57	T23	0.028	0.004
7	7	15	2	F	Toy	Low	TTL	4	58	T24	0.032	0.00457143
14	9	17	2	F	Wood	High	WTH	6	31	T13	0.024	0.00171429
14	9	17	2	F	Toy	High	TTH	6	33	T14	0.042	0.003
14	9	17	2	F	Wood	Low	WTL	6	37	T15	0.042	0.003
14	9	17	2	F	Toy	Low	TTL	6	39	T16	0.016	0.00114286
14	9	17	2	F	Toy	High	TTH	5	41	T17	0.01	0.000714286
14	9	17	2	F	Wood	High	WTH	5	43	T18	0.006	0.000428571
14	9	17	2	F	Toy	Low	TTL	5	46	T19	0.008	0.000571429
14	9	17	2	F	Wood	Low	WTL	5	48	T20	0.026	0.00185714
14	9	17	2	F	Toy	High	TTH	4	50	T21	0.036	0.00257143
14	9	17	2	F	Wood	High	WTH	4	52	T22	0.038	0.00271429
14	9	17	2	F	Wood	Low	WTL	4	57	T23	0.03	0.00214286
14	9	17	2	F	Toy	Low	TTL	4	58	T24	0.038	0.00271429

## Sheet: Removal
Rep	Pen	block	Treatment	Trt	wean	finish	Diet	Outbreak	Victimoverall	Biteroverall	Injectionoverall	Death or dropped	Removedoverall	Alloverall	victim Before wk4	biter Before wk4	Before wk4 non-OB	injected before wk4	non-OB victim	Victim_wk4	Biter_wk4	Injected_wk4	All_wk4	Removed_wk4	victim finisher	biter finisher	injection finisher	All finisher	victim weaner	biter weaner	injection weaner	All weaner
1	0	1	TWL	TW	Toy	Wood	Low	0	1	0	0	0	1	1	0	0	0	0	0	1	0	0	1	1	0	0	0	0	1	0	0	1
1	1	1	TTL	TT	Toy	Toy	Low	1	13	3	0	0	16	16	5	3	0	0	0	8	0	0	8	8	0	0	0	0	13	3	0	16
1	2	1	WTL	WT	Wood	Toy	Low	0	0	0	1	0	0	1	0	0	0	0	0	0	0	1	1	0	0	0	0	0	0	0	1	1
1	3	1	WWL	WW	Wood	Wood	Low	1	4	0	0	1	5	5	0	0	0	0	0	4	0	0	4	4	4	0	0	4	0	0	0	0
1	6	1	TWH	TW	Toy	Wood	High	0	3	0	0	0	3	3	0	0	3	0	0	0	0	0	0	0	0	0	0	0	3	0	0	3
1	7	1	WTH	WT	Wood	Toy	High	1	5	0	3	0	5	8	5	0	0	0	0	0	0	3	3	0	0	0	0	0	5	0	3	8
1	8	1	WWH	WW	Wood	Wood	High	1	10	3	0	2	15	15	4	0	0	0	3	6	3	0	9	9	3	0	0	3	7	3	0	10
1	9	1	TTH	TT	Toy	Toy	High	0	0	0	3	0	0	3	0	0	0	0	0	0	0	3	3	0	0	0	0	0	0	0	3	3
1	10	2	WWL	WW	Wood	Wood	Low	0	2	0	0	0	2	2	0	0	0	0	0	2	0	0	2	2	2	0	0	2	0	0	0	0
1	11	2	WTL	WT	Wood	Toy	Low	0	0	0	1	0	0	1	0	0	0	0	0	0	0	1	1	0	0	0	0	0	0	0	1	1
1	12	2	TWL	TW	Toy	Wood	Low	0	0	0	2	0	0	2	0	0	0	0	0	0	0	2	2	0	0	0	0	0	0	0	2	2
1	13	2	TTL	TT	Toy	Toy	Low	1	5	4	1	0	9	10	0	2	0	0	0	5	2	1	8	7	5	2	1	8	0	2	0	2
1	16	2	WTH	WT	Wood	Toy	High	1	2	2	3	1	5	8	0	2	0	0	2	2	0	3	5	2	2	0	0	2	0	2	3	5
1	17	2	WWH	WW	Wood	Wood	High	1	4	3	4	0	7	11	0	0	0	0	0	4	3	4	11	7	0	0	0	0	4	3	4	11
1	18	2	TTH	TT	Toy	Toy	High	0	0	0	1	0	0	1	0	0	0	0	0	0	0	1	1	0	0	0	0	0	0	0	1	1
1	19	2	TWH	TW	Toy	Wood	High	1	8	0	4	0	8	12	0	0	0	0	4	8	0	4	12	8	0	0	0	0	8	0	4	12
1	20	3	TTL	TT	Toy	Toy	Low	0	0	0	2	0	0	2	0	0	0	0	0	0	0	2	2	0	0	0	0	0	0	0	2	2
1	21	3	WWL	WW	Wood	Wood	Low	0	0	0	1	0	0	1	0	0	0	0	0	0	0	1	1	0	0	0	0	0	0	0	1	1
1	22	3	WTL	WT	Wood	Toy	Low	1	11	2	0	0	13	13	11	2	0	0	0	0	0	0	0	0	0	0	0	0	11	2	0	13
1	23	3	TWL	TW	Toy	Wood	Low	1	2	0	4	0	2	6	0	0	0	0	2	2	0	4	6	2	0	0	0	0	2	0	4	6
1	26	3	TTH	TT	Toy	Toy	High	0	0	0	2	0	0	2	0	0	0	0	0	0	0	2	2	0	0	0	0	0	0	0	2	2
1	27	3	TWH	TW	Toy	Wood	High	1	23	3	1	2	28	29	0	0	0	0	3	23	3	1	27	26	4	3	1	8	19	0	0	19
1	28	3	WTH	WT	Wood	Toy	High	0	4	0	1	0	4	5	0	0	4	0	0	0	0	1	1	0	0	0	0	0	4	0	1	5
1	29	3	WWH	WW	Wood	Wood	High	0	0	0	0	0	0	0	0	0	0	0	0	0	0	0	0	0	0	0	0	0	0	0	0	0
2	30	6	WWH	WW	Wood	Wood	High	0	2	0	0	0	2	2	0	0	0	0	0	2	0	0	2	2	2	0	0	2	0	0	0	0
2	31	6	WTH	WT	Wood	Toy	High	1	4	4	0	0	8	8	0	4	0	0	0	4	0	0	4	4	4	0	0	4	0	4	0	4
2	32	6	TWH	TW	Toy	Wood	High	1	3	0	1	0	3	4	0	0	0	0	0	3	0	1	4	3	0	0	0	0	3	0	1	4
2	33	6	TTH	TT	Toy	Toy	High	0	4	0	0	0	4	4	0	0	0	0	0	4	0	0	4	4	4	0	0	4	0	0	0	0
2	36	6	TWL	TW	Toy	Wood	Low	0	0	0	0	0	0	0	0	0	0	0	0	0	0	0	0	0	0	0	0	0	0	0	0	0
2	37	6	WTL	WT	Wood	Toy	Low	1	16	6	1	0	22	23	0	0	1	0	0	15	6	1	22	21	4	4	0	8	12	2	1	15
2	38	6	WWL	WW	Wood	Wood	Low	0	2	0	0	0	2	2	0	0	0	0	0	2	0	0	2	2	0	0	0	0	2	0	0	2
2	39	6	TTL	TT	Toy	Toy	Low	0	2	0	1	0	2	3	0	0	0	0	0	2	0	1	3	2	0	0	0	0	2	0	1	3
2	40	5	TWH	TW	Toy	Wood	High	1	2	4	1	0	6	7	0	0	0	0	0	2	4	1	7	6	0	0	0	0	2	4	1	7
2	41	5	TTH	TT	Toy	Toy	High	0	4	0	0	0	4	4	0	0	0	0	0	4	0	0	4	4	0	0	0	0	4	0	0	4
2	42	5	WWH	WW	Wood	Wood	High	0	0	0	2	0	0	2	0	0	0	0	0	0	0	2	2	0	0	0	0	0	0	0	2	2
2	43	5	WTH	WT	Wood	Toy	High	1	7	0	0	0	7	7	0	0	4	1	3	3	0	-1	2	3	0	0	0	0	7	0	0	7
2	46	5	TTL	TT	Toy	Toy	Low	0	0	0	0	0	0	0	0	0	0	0	0	0	0	0	0	0	0	0	0	0	0	0	0	0
2	47	5	TWL	TW	Toy	Wood	Low	1	3	4	1	1	8	9	0	0	0	0	3	3	4	1	8	7	0	0	0	0	3	4	1	8
2	48	5	WTL	WT	Wood	Toy	Low	1	9	7	1	0	16	17	0	0	0	0	1	9	7	1	17	16	3	4	0	7	6	3	1	10
2	49	5	WWL	WW	Wood	Wood	Low	0	7	0	0	0	7	7	0	0	0	0	0	7	0	0	7	7	0	0	0	0	7	0	0	7
2	50	4	TTH	TT	Toy	Toy	High	0	4	0	3	0	4	7	0	0	0	0	0	4	0	3	7	4	4	0	0	4	0	0	3	3
2	51	4	WWH	WW	Wood	Wood	High	1	17	7	0	1	25	25	0	3	0	0	0	17	4	0	21	21	7	2	1	10	10	5	-1	14
2	52	4	WTH	WT	Wood	Toy	High	1	7	4	2	0	11	13	4	4	0	1	0	3	0	1	4	3	0	0	0	0	7	4	2	13
2	53	4	TWH	TW	Toy	Wood	High	0	0	0	0	0	0	0	0	0	0	0	0	0	0	0	0	0	0	0	0	0	0	0	0	0
2	56	4	WWL	WW	Wood	Wood	Low	1	4	0	2	1	5	7	4	0	0	0	0	0	0	2	2	0	0	0	0	0	4	0	2	6
2	57	4	WTL	WT	Wood	Toy	Low	0	0	0	1	0	0	1	0	0	0	0	0	0	0	1	1	0	0	0	0	0	0	0	1	1
2	58	4	TTL	TT	Toy	Toy	Low	1	0	2	1	0	2	3	0	2	0	1	0	0	0	0	0	0	0	0	0	0	0	2	1	3
2	59	4	TWL	TW	Toy	Wood	Low	0	0	0	1	0	0	1	0	0	0	0	0	0	0	1	1	0	0	0	0	0	0	0	1	1
